# Supplementary material for: A cost-sensitive online learning method for peptide identification
Source: BMC Genomics. 2020 Apr 25;21:324. doi: 10.1186/s12864-020-6693-y (PMC7183122; doi:10.1186/s12864-020-6693-y)
Supplement: Supplementary file 2 — Additional file 2 Cross validation results. Details of the Cross validation results (Excel file). [file 12864_2020_6693_MOESM2_ESM.xlsx]

## Sheet: yeast
D:\data_psm\yeast_train_20180915T001258.mat	20180915T005906
Best parameter index:	6
id	cdecoy	ctarget	lambda	kernelType	r1	svm_theta_solver	TP	FP	FN	TN	TP_full	TP_half	TP_none	FP_full	FP_half	FP_none	TN_full	TN_half	TN_none	FN_full	FN_half	FN_none	TP_train	FP_train	TN_train	FN_train
1	4	1.2	2.4	rbf	1	CCCP_online	212	5	897	1367	0	0	0	0	0	0	0	0	0	0	0	0	1154	29	5412	3333
							196	5	910	1370	0	0	0	0	0	0	0	0	0	0	0	0	1149	29	5409	3341
							229	5	879	1368	0	0	0	0	0	0	0	0	0	0	0	0	1119	28	5412	3369
							245	6	890	1340	0	0	0	0	0	0	0	0	0	0	0	0	1090	27	5440	3371
							251	6	887	1341	0	0	0	0	0	0	0	0	0	0	0	0	1098	28	5438	3360
2	4	1.2	2.4	rbf	1.41667	CCCP_online	225	5	884	1367	0	0	0	0	0	0	0	0	0	0	0	0	1064	27	5414	3423
							208	5	898	1370	0	0	0	0	0	0	0	0	0	0	0	0	1086	27	5411	3404
							239	6	869	1367	0	0	0	0	0	0	0	0	0	0	0	0	1037	26	5414	3451
							254	6	881	1340	0	0	0	0	0	0	0	0	0	0	0	0	997	25	5442	3464
							246	6	892	1341	0	0	0	0	0	0	0	0	0	0	0	0	1034	26	5440	3424
3	4	1.2	2.4	rbf	1.83333	CCCP_online	229	5	880	1367	0	0	0	0	0	0	0	0	0	0	0	0	1009	26	5415	3478
							209	5	897	1370	0	0	0	0	0	0	0	0	0	0	0	0	1030	26	5412	3460
							244	6	864	1367	0	0	0	0	0	0	0	0	0	0	0	0	1016	26	5414	3472
							253	6	882	1340	0	0	0	0	0	0	0	0	0	0	0	0	974	25	5442	3487
							248	6	890	1341	0	0	0	0	0	0	0	0	0	0	0	0	998	25	5441	3460
4	4	1.2	2.4	rbf	2.25	CCCP_online	232	5	877	1367	0	0	0	0	0	0	0	0	0	0	0	0	1001	25	5416	3486
							211	5	895	1370	0	0	0	0	0	0	0	0	0	0	0	0	1010	25	5413	3480
							240	6	868	1367	0	0	0	0	0	0	0	0	0	0	0	0	995	25	5415	3493
							256	6	879	1340	0	0	0	0	0	0	0	0	0	0	0	0	964	24	5443	3497
							246	6	892	1341	0	0	0	0	0	0	0	0	0	0	0	0	981	25	5441	3477
5	4	1.2	2.4	rbf	2.66667	CCCP_online	231	5	878	1367	0	0	0	0	0	0	0	0	0	0	0	0	981	25	5416	3506
							211	5	895	1370	0	0	0	0	0	0	0	0	0	0	0	0	1009	25	5413	3481
							235	6	873	1367	0	0	0	0	0	0	0	0	0	0	0	0	993	25	5415	3495
							257	6	878	1340	0	0	0	0	0	0	0	0	0	0	0	0	955	24	5443	3506
							246	6	892	1341	0	0	0	0	0	0	0	0	0	0	0	0	964	24	5442	3494
6	4	1.2	2.4	rbf	3.08333	CCCP_online	242	6	867	1366	0	0	0	0	0	0	0	0	0	0	0	0	967	24	5417	3520
							209	5	897	1370	0	0	0	0	0	0	0	0	0	0	0	0	991	25	5413	3499
							241	6	867	1367	0	0	0	0	0	0	0	0	0	0	0	0	969	24	5416	3519
							256	6	879	1340	0	0	0	0	0	0	0	0	0	0	0	0	949	24	5443	3512
							245	6	893	1341	0	0	0	0	0	0	0	0	0	0	0	0	957	24	5442	3501
7	4	1.2	2.4	rbf	3.5	CCCP_online	238	6	871	1366	0	0	0	0	0	0	0	0	0	0	0	0	961	24	5417	3526
							208	5	898	1370	0	0	0	0	0	0	0	0	0	0	0	0	995	25	5413	3495
							236	6	872	1367	0	0	0	0	0	0	0	0	0	0	0	0	965	24	5416	3523
							255	6	880	1340	0	0	0	0	0	0	0	0	0	0	0	0	943	24	5443	3518
							243	6	895	1341	0	0	0	0	0	0	0	0	0	0	0	0	963	24	5442	3495
8	4	1.2	2.4	rbf	3.91667	CCCP_online	238	6	871	1366	0	0	0	0	0	0	0	0	0	0	0	0	957	24	5417	3530
							208	5	898	1370	0	0	0	0	0	0	0	0	0	0	0	0	986	25	5413	3504
							237	6	871	1367	0	0	0	0	0	0	0	0	0	0	0	0	965	24	5416	3523
							256	6	879	1340	0	0	0	0	0	0	0	0	0	0	0	0	944	24	5443	3517
							241	6	897	1341	0	0	0	0	0	0	0	0	0	0	0	0	955	24	5442	3503
9	4	1.2	2.4	rbf	4.33333	CCCP_online	239	6	870	1366	0	0	0	0	0	0	0	0	0	0	0	0	951	24	5417	3536
							208	5	898	1370	0	0	0	0	0	0	0	0	0	0	0	0	985	25	5413	3505
							235	6	873	1367	0	0	0	0	0	0	0	0	0	0	0	0	962	24	5416	3526
							257	6	878	1340	0	0	0	0	0	0	0	0	0	0	0	0	942	24	5443	3519
							245	6	893	1341	0	0	0	0	0	0	0	0	0	0	0	0	953	24	5442	3505
10	4	1.2	2.4	rbf	4.75	CCCP_online	241	6	868	1366	0	0	0	0	0	0	0	0	0	0	0	0	952	24	5417	3535
							208	5	898	1370	0	0	0	0	0	0	0	0	0	0	0	0	983	25	5413	3507
							235	6	873	1367	0	0	0	0	0	0	0	0	0	0	0	0	955	24	5416	3533
							256	6	879	1340	0	0	0	0	0	0	0	0	0	0	0	0	938	24	5443	3523
							245	6	893	1341	0	0	0	0	0	0	0	0	0	0	0	0	953	24	5442	3505
11	4	1.2	2.4	rbf	5.16667	CCCP_online	238	6	871	1366	0	0	0	0	0	0	0	0	0	0	0	0	945	24	5417	3542
							205	5	901	1370	0	0	0	0	0	0	0	0	0	0	0	0	976	25	5413	3514
							234	6	874	1367	0	0	0	0	0	0	0	0	0	0	0	0	953	24	5416	3535
							255	6	880	1340	0	0	0	0	0	0	0	0	0	0	0	0	934	23	5444	3527
							245	6	893	1341	0	0	0	0	0	0	0	0	0	0	0	0	953	24	5442	3505
12	4	1.2	2.4	rbf	5.58333	CCCP_online	240	6	869	1366	0	0	0	0	0	0	0	0	0	0	0	0	944	24	5417	3543
							207	5	899	1370	0	0	0	0	0	0	0	0	0	0	0	0	980	25	5413	3510
							242	6	866	1367	0	0	0	0	0	0	0	0	0	0	0	0	946	24	5416	3542
							255	6	880	1340	0	0	0	0	0	0	0	0	0	0	0	0	935	23	5444	3526
							244	6	894	1341	0	0	0	0	0	0	0	0	0	0	0	0	946	24	5442	3512
13	4	1.2	2.4	rbf	6	CCCP_online	239	6	870	1366	0	0	0	0	0	0	0	0	0	0	0	0	944	24	5417	3543
							204	5	902	1370	0	0	0	0	0	0	0	0	0	0	0	0	979	25	5413	3511
							242	6	866	1367	0	0	0	0	0	0	0	0	0	0	0	0	943	24	5416	3545
							258	6	877	1340	0	0	0	0	0	0	0	0	0	0	0	0	925	23	5444	3536
							246	6	892	1341	0	0	0	0	0	0	0	0	0	0	0	0	948	24	5442	3510

## Sheet: ups1
E:\data_psm\ups1_train_20180925T143108.mat	20180925T143108
Best parameter index:	117
id	cdecoy	ctarget	lambda	kernelType	r1	svm_theta_solver	TP	FP	FN	TN	TP_full	TP_half	TP_none	FP_full	FP_half	FP_none	TN_full	TN_half	TN_none	FN_full	FN_half	FN_none	TP_train	FP_train	TN_train	FN_train
1	0.2	0.02	0.02	rbf	1	CCCP_online	73	0	2394	2348	0	0	0	0	0	0	0	0	0	0	0	0	201	1	4639	4790
							85	0	2386	2344	0	0	0	0	0	0	0	0	0	0	0	0	181	1	4643	4806
							112	1	2408	2295	0	0	0	0	0	0	0	0	0	0	0	0	191	1	4691	4747
2	0.6	0.06	0.06	rbf	1	CCCP_online	115	1	2352	2347	0	0	0	0	0	0	0	0	0	0	0	0	262	1	4639	4729
							116	1	2355	2343	0	0	0	0	0	0	0	0	0	0	0	0	265	1	4643	4722
							127	1	2393	2295	0	0	0	0	0	0	0	0	0	0	0	0	282	1	4691	4656
3	1	0.1	0.1	rbf	1	CCCP_online	119	1	2348	2347	0	0	0	0	0	0	0	0	0	0	0	0	339	1	4639	4652
							120	1	2351	2343	0	0	0	0	0	0	0	0	0	0	0	0	373	1	4643	4614
							133	1	2387	2295	0	0	0	0	0	0	0	0	0	0	0	0	360	1	4691	4578
4	2	0.2	0.2	rbf	1	CCCP_online	119	1	2348	2347	0	0	0	0	0	0	0	0	0	0	0	0	355	1	4639	4636
							123	1	2348	2343	0	0	0	0	0	0	0	0	0	0	0	0	380	1	4643	4607
							133	1	2387	2295	0	0	0	0	0	0	0	0	0	0	0	0	364	1	4691	4574
5	0.2	0.06	0.06	rbf	1	CCCP_online	111	1	2356	2347	0	0	0	0	0	0	0	0	0	0	0	0	246	1	4639	4745
							120	1	2351	2343	0	0	0	0	0	0	0	0	0	0	0	0	242	1	4643	4745
							127	1	2393	2295	0	0	0	0	0	0	0	0	0	0	0	0	245	1	4691	4693
6	0.6	0.18	0.18	rbf	1	CCCP_online	118	1	2349	2347	0	0	0	0	0	0	0	0	0	0	0	0	248	1	4639	4743
							126	1	2345	2343	0	0	0	0	0	0	0	0	0	0	0	0	263	1	4643	4724
							136	1	2384	2295	0	0	0	0	0	0	0	0	0	0	0	0	282	1	4691	4656
7	1	0.3	0.3	rbf	1	CCCP_online	120	1	2347	2347	0	0	0	0	0	0	0	0	0	0	0	0	254	1	4639	4737
							127	1	2344	2343	0	0	0	0	0	0	0	0	0	0	0	0	281	1	4643	4706
							72	0	2448	2296	0	0	0	0	0	0	0	0	0	0	0	0	288	1	4691	4650
8	2	0.6	0.6	rbf	1	CCCP_online	126	1	2341	2347	0	0	0	0	0	0	0	0	0	0	0	0	260	1	4639	4731
							126	1	2345	2343	0	0	0	0	0	0	0	0	0	0	0	0	302	1	4643	4685
							20	0	2500	2296	0	0	0	0	0	0	0	0	0	0	0	0	287	1	4691	4651
9	0.2	0.12	0.12	rbf	1	CCCP_online	123	1	2344	2347	0	0	0	0	0	0	0	0	0	0	0	0	242	1	4639	4749
							131	1	2340	2343	0	0	0	0	0	0	0	0	0	0	0	0	245	1	4643	4742
							121	1	2399	2295	0	0	0	0	0	0	0	0	0	0	0	0	259	1	4691	4679
10	0.6	0.36	0.36	rbf	1	CCCP_online	124	1	2343	2347	0	0	0	0	0	0	0	0	0	0	0	0	161	1	4639	4830
							149	1	2322	2343	0	0	0	0	0	0	0	0	0	0	0	0	243	1	4643	4744
							21	0	2499	2296	0	0	0	0	0	0	0	0	0	0	0	0	278	1	4691	4660
11	1	0.6	0.6	rbf	1	CCCP_online	129	1	2338	2347	0	0	0	0	0	0	0	0	0	0	0	0	250	1	4639	4741
							110	1	2361	2343	0	0	0	0	0	0	0	0	0	0	0	0	269	1	4643	4718
							17	0	2503	2296	0	0	0	0	0	0	0	0	0	0	0	0	278	1	4691	4660
12	2	1.2	1.2	rbf	1	CCCP_online	88	0	2379	2348	0	0	0	0	0	0	0	0	0	0	0	0	329	1	4639	4662
							108	1	2363	2343	0	0	0	0	0	0	0	0	0	0	0	0	311	2	4642	4676
							25	0	2495	2296	0	0	0	0	0	0	0	0	0	0	0	0	300	1	4691	4638
13	0.2	0.02	0.02	rbf	2	CCCP_online	57	0	2410	2348	0	0	0	0	0	0	0	0	0	0	0	0	169	1	4639	4822
							99	1	2372	2343	0	0	0	0	0	0	0	0	0	0	0	0	162	1	4643	4825
							116	1	2404	2295	0	0	0	0	0	0	0	0	0	0	0	0	157	1	4691	4781
14	0.6	0.06	0.06	rbf	2	CCCP_online	113	1	2354	2347	0	0	0	0	0	0	0	0	0	0	0	0	253	1	4639	4738
							118	1	2353	2343	0	0	0	0	0	0	0	0	0	0	0	0	246	1	4643	4741
							136	1	2384	2295	0	0	0	0	0	0	0	0	0	0	0	0	239	1	4691	4699
15	1	0.1	0.1	rbf	2	CCCP_online	115	1	2352	2347	0	0	0	0	0	0	0	0	0	0	0	0	256	1	4639	4735
							120	1	2351	2343	0	0	0	0	0	0	0	0	0	0	0	0	253	1	4643	4734
							136	1	2384	2295	0	0	0	0	0	0	0	0	0	0	0	0	247	1	4691	4691
16	2	0.2	0.2	rbf	2	CCCP_online	120	1	2347	2347	0	0	0	0	0	0	0	0	0	0	0	0	280	1	4639	4711
							121	1	2350	2343	0	0	0	0	0	0	0	0	0	0	0	0	281	1	4643	4706
							136	1	2384	2295	0	0	0	0	0	0	0	0	0	0	0	0	252	1	4691	4686
17	0.2	0.06	0.06	rbf	2	CCCP_online	106	1	2361	2347	0	0	0	0	0	0	0	0	0	0	0	0	235	1	4639	4756
							114	1	2357	2343	0	0	0	0	0	0	0	0	0	0	0	0	234	1	4643	4753
							122	1	2398	2295	0	0	0	0	0	0	0	0	0	0	0	0	215	1	4691	4723
18	0.6	0.18	0.18	rbf	2	CCCP_online	119	1	2348	2347	0	0	0	0	0	0	0	0	0	0	0	0	246	1	4639	4745
							123	1	2348	2343	0	0	0	0	0	0	0	0	0	0	0	0	248	1	4643	4739
							131	1	2389	2295	0	0	0	0	0	0	0	0	0	0	0	0	251	1	4691	4687
19	1	0.3	0.3	rbf	2	CCCP_online	122	1	2345	2347	0	0	0	0	0	0	0	0	0	0	0	0	244	1	4639	4747
							123	1	2348	2343	0	0	0	0	0	0	0	0	0	0	0	0	256	1	4643	4731
							135	1	2385	2295	0	0	0	0	0	0	0	0	0	0	0	0	253	1	4691	4685
20	2	0.6	0.6	rbf	2	CCCP_online	127	1	2340	2347	0	0	0	0	0	0	0	0	0	0	0	0	247	1	4639	4744
							125	1	2346	2343	0	0	0	0	0	0	0	0	0	0	0	0	264	1	4643	4723
							136	1	2384	2295	0	0	0	0	0	0	0	0	0	0	0	0	264	1	4691	4674
21	0.2	0.12	0.12	rbf	2	CCCP_online	120	1	2347	2347	0	0	0	0	0	0	0	0	0	0	0	0	245	1	4639	4746
							119	1	2352	2343	0	0	0	0	0	0	0	0	0	0	0	0	232	1	4643	4755
							129	1	2391	2295	0	0	0	0	0	0	0	0	0	0	0	0	240	1	4691	4698
22	0.6	0.36	0.36	rbf	2	CCCP_online	123	1	2344	2347	0	0	0	0	0	0	0	0	0	0	0	0	237	1	4639	4754
							133	1	2338	2343	0	0	0	0	0	0	0	0	0	0	0	0	246	1	4643	4741
							133	1	2387	2295	0	0	0	0	0	0	0	0	0	0	0	0	251	1	4691	4687
23	1	0.6	0.6	rbf	2	CCCP_online	126	1	2341	2347	0	0	0	0	0	0	0	0	0	0	0	0	220	1	4639	4771
							130	1	2341	2343	0	0	0	0	0	0	0	0	0	0	0	0	249	1	4643	4738
							134	1	2386	2295	0	0	0	0	0	0	0	0	0	0	0	0	262	1	4691	4676
24	2	1.2	1.2	rbf	2	CCCP_online	138	1	2329	2347	0	0	0	0	0	0	0	0	0	0	0	0	182	1	4639	4809
							122	1	2349	2343	0	0	0	0	0	0	0	0	0	0	0	0	211	1	4643	4776
							108	1	2412	2295	0	0	0	0	0	0	0	0	0	0	0	0	284	1	4691	4654
25	0.2	0.02	0.02	rbf	4	CCCP_online	16	0	2451	2348	0	0	0	0	0	0	0	0	0	0	0	0	49	0	4640	4942
							34	0	2437	2344	0	0	0	0	0	0	0	0	0	0	0	0	57	0	4644	4930
							38	0	2482	2296	0	0	0	0	0	0	0	0	0	0	0	0	66	0	4692	4872
26	0.6	0.06	0.06	rbf	4	CCCP_online	83	0	2384	2348	0	0	0	0	0	0	0	0	0	0	0	0	227	1	4639	4764
							74	0	2397	2344	0	0	0	0	0	0	0	0	0	0	0	0	175	1	4643	4812
							119	1	2401	2295	0	0	0	0	0	0	0	0	0	0	0	0	216	1	4691	4722
27	1	0.1	0.1	rbf	4	CCCP_online	57	0	2410	2348	0	0	0	0	0	0	0	0	0	0	0	0	204	1	4639	4787
							81	0	2390	2344	0	0	0	0	0	0	0	0	0	0	0	0	162	1	4643	4825
							119	1	2401	2295	0	0	0	0	0	0	0	0	0	0	0	0	214	1	4691	4724
28	2	0.2	0.2	rbf	4	CCCP_online	116	1	2351	2347	0	0	0	0	0	0	0	0	0	0	0	0	249	1	4639	4742
							119	1	2352	2343	0	0	0	0	0	0	0	0	0	0	0	0	251	1	4643	4736
							136	1	2384	2295	0	0	0	0	0	0	0	0	0	0	0	0	234	1	4691	4704
29	0.2	0.06	0.06	rbf	4	CCCP_online	16	0	2451	2348	0	0	0	0	0	0	0	0	0	0	0	0	49	0	4640	4942
							34	0	2437	2344	0	0	0	0	0	0	0	0	0	0	0	0	59	0	4644	4928
							117	1	2403	2295	0	0	0	0	0	0	0	0	0	0	0	0	183	1	4691	4755
30	0.6	0.18	0.18	rbf	4	CCCP_online	121	1	2346	2347	0	0	0	0	0	0	0	0	0	0	0	0	248	1	4639	4743
							119	1	2352	2343	0	0	0	0	0	0	0	0	0	0	0	0	234	1	4643	4753
							136	1	2384	2295	0	0	0	0	0	0	0	0	0	0	0	0	232	1	4691	4706
31	1	0.3	0.3	rbf	4	CCCP_online	121	1	2346	2347	0	0	0	0	0	0	0	0	0	0	0	0	251	1	4639	4740
							117	1	2354	2343	0	0	0	0	0	0	0	0	0	0	0	0	240	1	4643	4747
							134	1	2386	2295	0	0	0	0	0	0	0	0	0	0	0	0	244	1	4691	4694
32	2	0.6	0.6	rbf	4	CCCP_online	122	1	2345	2347	0	0	0	0	0	0	0	0	0	0	0	0	247	1	4639	4744
							123	1	2348	2343	0	0	0	0	0	0	0	0	0	0	0	0	247	1	4643	4740
							135	1	2385	2295	0	0	0	0	0	0	0	0	0	0	0	0	251	1	4691	4687
33	0.2	0.12	0.12	rbf	4	CCCP_online	111	1	2356	2347	0	0	0	0	0	0	0	0	0	0	0	0	238	1	4639	4753
							116	1	2355	2343	0	0	0	0	0	0	0	0	0	0	0	0	226	1	4643	4761
							126	1	2394	2295	0	0	0	0	0	0	0	0	0	0	0	0	206	1	4691	4732
34	0.6	0.36	0.36	rbf	4	CCCP_online	132	1	2335	2347	0	0	0	0	0	0	0	0	0	0	0	0	245	1	4639	4746
							126	1	2345	2343	0	0	0	0	0	0	0	0	0	0	0	0	249	1	4643	4738
							131	1	2389	2295	0	0	0	0	0	0	0	0	0	0	0	0	239	1	4691	4699
35	1	0.6	0.6	rbf	4	CCCP_online	127	1	2340	2347	0	0	0	0	0	0	0	0	0	0	0	0	239	1	4639	4752
							126	1	2345	2343	0	0	0	0	0	0	0	0	0	0	0	0	252	1	4643	4735
							133	1	2387	2295	0	0	0	0	0	0	0	0	0	0	0	0	249	1	4691	4689
36	2	1.2	1.2	rbf	4	CCCP_online	130	1	2337	2347	0	0	0	0	0	0	0	0	0	0	0	0	245	1	4639	4746
							132	1	2339	2343	0	0	0	0	0	0	0	0	0	0	0	0	249	1	4643	4738
							133	1	2387	2295	0	0	0	0	0	0	0	0	0	0	0	0	255	1	4691	4683
37	0.2	0.02	0.03	rbf	1	CCCP_online	101	1	2366	2347	0	0	0	0	0	0	0	0	0	0	0	0	222	1	4639	4769
							108	1	2363	2343	0	0	0	0	0	0	0	0	0	0	0	0	224	1	4643	4763
							125	1	2395	2295	0	0	0	0	0	0	0	0	0	0	0	0	234	1	4691	4704
38	0.6	0.06	0.09	rbf	1	CCCP_online	115	1	2352	2347	0	0	0	0	0	0	0	0	0	0	0	0	269	1	4639	4722
							126	1	2345	2343	0	0	0	0	0	0	0	0	0	0	0	0	277	1	4643	4710
							135	1	2385	2295	0	0	0	0	0	0	0	0	0	0	0	0	287	1	4691	4651
39	1	0.1	0.15	rbf	1	CCCP_online	119	1	2348	2347	0	0	0	0	0	0	0	0	0	0	0	0	266	1	4639	4725
							125	1	2346	2343	0	0	0	0	0	0	0	0	0	0	0	0	307	1	4643	4680
							135	1	2385	2295	0	0	0	0	0	0	0	0	0	0	0	0	294	1	4691	4644
40	2	0.2	0.3	rbf	1	CCCP_online	123	1	2344	2347	0	0	0	0	0	0	0	0	0	0	0	0	372	2	4638	4619
							123	1	2348	2343	0	0	0	0	0	0	0	0	0	0	0	0	388	1	4643	4599
							129	1	2391	2295	0	0	0	0	0	0	0	0	0	0	0	0	373	1	4691	4565
41	0.2	0.06	0.09	rbf	1	CCCP_online	125	1	2342	2347	0	0	0	0	0	0	0	0	0	0	0	0	236	1	4639	4755
							129	1	2342	2343	0	0	0	0	0	0	0	0	0	0	0	0	241	1	4643	4746
							129	1	2391	2295	0	0	0	0	0	0	0	0	0	0	0	0	268	1	4691	4670
42	0.6	0.18	0.27	rbf	1	CCCP_online	134	1	2333	2347	0	0	0	0	0	0	0	0	0	0	0	0	265	1	4639	4726
							127	1	2344	2343	0	0	0	0	0	0	0	0	0	0	0	0	254	1	4643	4733
							44	0	2476	2296	0	0	0	0	0	0	0	0	0	0	0	0	282	1	4691	4656
43	1	0.3	0.45	rbf	1	CCCP_online	134	1	2333	2347	0	0	0	0	0	0	0	0	0	0	0	0	288	1	4639	4703
							131	1	2340	2343	0	0	0	0	0	0	0	0	0	0	0	0	264	1	4643	4723
							24	0	2496	2296	0	0	0	0	0	0	0	0	0	0	0	0	292	1	4691	4646
44	2	0.6	0.9	rbf	1	CCCP_online	133	1	2334	2347	0	0	0	0	0	0	0	0	0	0	0	0	303	1	4639	4688
							116	1	2355	2343	0	0	0	0	0	0	0	0	0	0	0	0	268	1	4643	4719
							28	0	2492	2296	0	0	0	0	0	0	0	0	0	0	0	0	310	1	4691	4628
45	0.2	0.12	0.18	rbf	1	CCCP_online	110	1	2357	2347	0	0	0	0	0	0	0	0	0	0	0	0	139	1	4639	4852
							137	1	2334	2343	0	0	0	0	0	0	0	0	0	0	0	0	207	1	4643	4780
							36	0	2484	2296	0	0	0	0	0	0	0	0	0	0	0	0	265	1	4691	4673
46	0.6	0.36	0.54	rbf	1	CCCP_online	100	1	2367	2347	0	0	0	0	0	0	0	0	0	0	0	0	251	1	4639	4740
							50	0	2421	2344	0	0	0	0	0	0	0	0	0	0	0	0	100	1	4643	4887
							14	0	2506	2296	0	0	0	0	0	0	0	0	0	0	0	0	293	1	4691	4645
47	1	0.6	0.9	rbf	1	CCCP_online	60	0	2407	2348	0	0	0	0	0	0	0	0	0	0	0	0	118	1	4639	4873
							93	0	2378	2344	0	0	0	0	0	0	0	0	0	0	0	0	244	2	4642	4743
							19	0	2501	2296	0	0	0	0	0	0	0	0	0	0	0	0	298	1	4691	4640
48	2	1.2	1.8	rbf	1	CCCP_online	32	0	2435	2348	0	0	0	0	0	0	0	0	0	0	0	0	122	1	4639	4869
							49	0	2422	2344	0	0	0	0	0	0	0	0	0	0	0	0	100	1	4643	4887
							7	0	2513	2296	0	0	0	0	0	0	0	0	0	0	0	0	318	1	4691	4620
49	0.2	0.02	0.03	rbf	2	CCCP_online	82	0	2385	2348	0	0	0	0	0	0	0	0	0	0	0	0	210	1	4639	4781
							111	1	2360	2343	0	0	0	0	0	0	0	0	0	0	0	0	201	1	4643	4786
							119	1	2401	2295	0	0	0	0	0	0	0	0	0	0	0	0	207	1	4691	4731
50	0.6	0.06	0.09	rbf	2	CCCP_online	114	1	2353	2347	0	0	0	0	0	0	0	0	0	0	0	0	250	1	4639	4741
							120	1	2351	2343	0	0	0	0	0	0	0	0	0	0	0	0	249	1	4643	4738
							132	1	2388	2295	0	0	0	0	0	0	0	0	0	0	0	0	253	1	4691	4685
51	1	0.1	0.15	rbf	2	CCCP_online	117	1	2350	2347	0	0	0	0	0	0	0	0	0	0	0	0	252	1	4639	4739
							121	1	2350	2343	0	0	0	0	0	0	0	0	0	0	0	0	261	1	4643	4726
							132	1	2388	2295	0	0	0	0	0	0	0	0	0	0	0	0	264	1	4691	4674
52	2	0.2	0.3	rbf	2	CCCP_online	120	1	2347	2347	0	0	0	0	0	0	0	0	0	0	0	0	258	1	4639	4733
							121	1	2350	2343	0	0	0	0	0	0	0	0	0	0	0	0	273	1	4643	4714
							134	1	2386	2295	0	0	0	0	0	0	0	0	0	0	0	0	270	1	4691	4668
53	0.2	0.06	0.09	rbf	2	CCCP_online	119	1	2348	2347	0	0	0	0	0	0	0	0	0	0	0	0	243	1	4639	4748
							128	1	2343	2343	0	0	0	0	0	0	0	0	0	0	0	0	245	1	4643	4742
							128	1	2392	2295	0	0	0	0	0	0	0	0	0	0	0	0	244	1	4691	4694
54	0.6	0.18	0.27	rbf	2	CCCP_online	130	1	2337	2347	0	0	0	0	0	0	0	0	0	0	0	0	242	1	4639	4749
							129	1	2342	2343	0	0	0	0	0	0	0	0	0	0	0	0	246	1	4643	4741
							133	1	2387	2295	0	0	0	0	0	0	0	0	0	0	0	0	253	1	4691	4685
55	1	0.3	0.45	rbf	2	CCCP_online	126	1	2341	2347	0	0	0	0	0	0	0	0	0	0	0	0	250	1	4639	4741
							131	1	2340	2343	0	0	0	0	0	0	0	0	0	0	0	0	249	1	4643	4738
							134	1	2386	2295	0	0	0	0	0	0	0	0	0	0	0	0	264	1	4691	4674
56	2	0.6	0.9	rbf	2	CCCP_online	129	1	2338	2347	0	0	0	0	0	0	0	0	0	0	0	0	249	1	4639	4742
							136	1	2335	2343	0	0	0	0	0	0	0	0	0	0	0	0	249	1	4643	4738
							109	1	2411	2295	0	0	0	0	0	0	0	0	0	0	0	0	275	1	4691	4663
57	0.2	0.12	0.18	rbf	2	CCCP_online	130	1	2337	2347	0	0	0	0	0	0	0	0	0	0	0	0	243	1	4639	4748
							131	1	2340	2343	0	0	0	0	0	0	0	0	0	0	0	0	240	1	4643	4747
							133	1	2387	2295	0	0	0	0	0	0	0	0	0	0	0	0	260	1	4691	4678
58	0.6	0.36	0.54	rbf	2	CCCP_online	139	1	2328	2347	0	0	0	0	0	0	0	0	0	0	0	0	203	1	4639	4788
							156	1	2315	2343	0	0	0	0	0	0	0	0	0	0	0	0	196	1	4643	4791
							95	0	2425	2296	0	0	0	0	0	0	0	0	0	0	0	0	265	1	4691	4673
59	1	0.6	0.9	rbf	2	CCCP_online	141	1	2326	2347	0	0	0	0	0	0	0	0	0	0	0	0	114	1	4639	4877
							144	1	2327	2343	0	0	0	0	0	0	0	0	0	0	0	0	209	1	4643	4778
							77	0	2443	2296	0	0	0	0	0	0	0	0	0	0	0	0	261	1	4691	4677
60	2	1.2	1.8	rbf	2	CCCP_online	145	1	2322	2347	0	0	0	0	0	0	0	0	0	0	0	0	139	1	4639	4852
							107	1	2364	2343	0	0	0	0	0	0	0	0	0	0	0	0	151	1	4643	4836
							47	0	2473	2296	0	0	0	0	0	0	0	0	0	0	0	0	275	1	4691	4663
61	0.2	0.02	0.03	rbf	4	CCCP_online	58	0	2409	2348	0	0	0	0	0	0	0	0	0	0	0	0	166	1	4639	4825
							102	1	2369	2343	0	0	0	0	0	0	0	0	0	0	0	0	162	1	4643	4825
							114	1	2406	2295	0	0	0	0	0	0	0	0	0	0	0	0	160	1	4691	4778
62	0.6	0.06	0.09	rbf	4	CCCP_online	111	1	2356	2347	0	0	0	0	0	0	0	0	0	0	0	0	239	1	4639	4752
							117	1	2354	2343	0	0	0	0	0	0	0	0	0	0	0	0	240	1	4643	4747
							135	1	2385	2295	0	0	0	0	0	0	0	0	0	0	0	0	230	1	4691	4708
63	1	0.1	0.15	rbf	4	CCCP_online	116	1	2351	2347	0	0	0	0	0	0	0	0	0	0	0	0	251	1	4639	4740
							119	1	2352	2343	0	0	0	0	0	0	0	0	0	0	0	0	248	1	4643	4739
							134	1	2386	2295	0	0	0	0	0	0	0	0	0	0	0	0	243	1	4691	4695
64	2	0.2	0.3	rbf	4	CCCP_online	120	1	2347	2347	0	0	0	0	0	0	0	0	0	0	0	0	252	1	4639	4739
							122	1	2349	2343	0	0	0	0	0	0	0	0	0	0	0	0	253	1	4643	4734
							136	1	2384	2295	0	0	0	0	0	0	0	0	0	0	0	0	251	1	4691	4687
65	0.2	0.06	0.09	rbf	4	CCCP_online	105	1	2362	2347	0	0	0	0	0	0	0	0	0	0	0	0	241	1	4639	4750
							117	1	2354	2343	0	0	0	0	0	0	0	0	0	0	0	0	233	1	4643	4754
							131	1	2389	2295	0	0	0	0	0	0	0	0	0	0	0	0	215	1	4691	4723
66	0.6	0.18	0.27	rbf	4	CCCP_online	126	1	2341	2347	0	0	0	0	0	0	0	0	0	0	0	0	247	1	4639	4744
							124	1	2347	2343	0	0	0	0	0	0	0	0	0	0	0	0	248	1	4643	4739
							132	1	2388	2295	0	0	0	0	0	0	0	0	0	0	0	0	242	1	4691	4696
67	1	0.3	0.45	rbf	4	CCCP_online	125	1	2342	2347	0	0	0	0	0	0	0	0	0	0	0	0	242	1	4639	4749
							126	1	2345	2343	0	0	0	0	0	0	0	0	0	0	0	0	252	1	4643	4735
							133	1	2387	2295	0	0	0	0	0	0	0	0	0	0	0	0	248	1	4691	4690
68	2	0.6	0.9	rbf	4	CCCP_online	132	1	2335	2347	0	0	0	0	0	0	0	0	0	0	0	0	249	1	4639	4742
							130	1	2341	2343	0	0	0	0	0	0	0	0	0	0	0	0	249	1	4643	4738
							134	1	2386	2295	0	0	0	0	0	0	0	0	0	0	0	0	258	1	4691	4680
69	0.2	0.12	0.18	rbf	4	CCCP_online	133	1	2334	2347	0	0	0	0	0	0	0	0	0	0	0	0	246	1	4639	4745
							128	1	2343	2343	0	0	0	0	0	0	0	0	0	0	0	0	238	1	4643	4749
							132	1	2388	2295	0	0	0	0	0	0	0	0	0	0	0	0	235	1	4691	4703
70	0.6	0.36	0.54	rbf	4	CCCP_online	133	1	2334	2347	0	0	0	0	0	0	0	0	0	0	0	0	247	1	4639	4744
							131	1	2340	2343	0	0	0	0	0	0	0	0	0	0	0	0	249	1	4643	4738
							132	1	2388	2295	0	0	0	0	0	0	0	0	0	0	0	0	251	1	4691	4687
71	1	0.6	0.9	rbf	4	CCCP_online	126	1	2341	2347	0	0	0	0	0	0	0	0	0	0	0	0	232	1	4639	4759
							139	1	2332	2343	0	0	0	0	0	0	0	0	0	0	0	0	242	1	4643	4745
							132	1	2388	2295	0	0	0	0	0	0	0	0	0	0	0	0	259	1	4691	4679
72	2	1.2	1.8	rbf	4	CCCP_online	126	1	2341	2347	0	0	0	0	0	0	0	0	0	0	0	0	243	1	4639	4748
							147	1	2324	2343	0	0	0	0	0	0	0	0	0	0	0	0	244	1	4643	4743
							129	1	2391	2295	0	0	0	0	0	0	0	0	0	0	0	0	261	1	4691	4677
73	0.2	0.02	0.04	rbf	1	CCCP_online	113	1	2354	2347	0	0	0	0	0	0	0	0	0	0	0	0	238	1	4639	4753
							115	1	2356	2343	0	0	0	0	0	0	0	0	0	0	0	0	237	1	4643	4750
							130	1	2390	2295	0	0	0	0	0	0	0	0	0	0	0	0	245	1	4691	4693
74	0.6	0.06	0.12	rbf	1	CCCP_online	119	1	2348	2347	0	0	0	0	0	0	0	0	0	0	0	0	254	1	4639	4737
							125	1	2346	2343	0	0	0	0	0	0	0	0	0	0	0	0	280	1	4643	4707
							135	1	2385	2295	0	0	0	0	0	0	0	0	0	0	0	0	298	1	4691	4640
75	1	0.1	0.2	rbf	1	CCCP_online	125	1	2342	2347	0	0	0	0	0	0	0	0	0	0	0	0	263	1	4639	4728
							127	1	2344	2343	0	0	0	0	0	0	0	0	0	0	0	0	299	1	4643	4688
							131	1	2389	2295	0	0	0	0	0	0	0	0	0	0	0	0	302	1	4691	4636
76	2	0.2	0.4	rbf	1	CCCP_online	128	1	2339	2347	0	0	0	0	0	0	0	0	0	0	0	0	322	1	4639	4669
							124	1	2347	2343	0	0	0	0	0	0	0	0	0	0	0	0	433	2	4642	4554
							122	1	2398	2295	0	0	0	0	0	0	0	0	0	0	0	0	388	1	4691	4550
77	0.2	0.06	0.12	rbf	1	CCCP_online	134	1	2333	2347	0	0	0	0	0	0	0	0	0	0	0	0	211	1	4639	4780
							143	1	2328	2343	0	0	0	0	0	0	0	0	0	0	0	0	231	1	4643	4756
							88	0	2432	2296	0	0	0	0	0	0	0	0	0	0	0	0	261	1	4691	4677
78	0.6	0.18	0.36	rbf	1	CCCP_online	144	1	2323	2347	0	0	0	0	0	0	0	0	0	0	0	0	220	1	4639	4771
							145	1	2326	2343	0	0	0	0	0	0	0	0	0	0	0	0	224	1	4643	4763
							26	0	2494	2296	0	0	0	0	0	0	0	0	0	0	0	0	294	1	4691	4644
79	1	0.3	0.6	rbf	1	CCCP_online	131	1	2336	2347	0	0	0	0	0	0	0	0	0	0	0	0	268	1	4639	4723
							148	1	2323	2343	0	0	0	0	0	0	0	0	0	0	0	0	250	1	4643	4737
							30	0	2490	2296	0	0	0	0	0	0	0	0	0	0	0	0	301	1	4691	4637
80	2	0.6	1.2	rbf	1	CCCP_online	136	1	2331	2347	0	0	0	0	0	0	0	0	0	0	0	0	309	1	4639	4682
							136	1	2335	2343	0	0	0	0	0	0	0	0	0	0	0	0	306	1	4643	4681
							15	0	2505	2296	0	0	0	0	0	0	0	0	0	0	0	0	327	1	4691	4611
81	0.2	0.12	0.24	rbf	1	CCCP_online	71	0	2396	2348	0	0	0	0	0	0	0	0	0	0	0	0	52	0	4640	4939
							59	0	2412	2344	0	0	0	0	0	0	0	0	0	0	0	0	51	0	4644	4936
							14	0	2506	2296	0	0	0	0	0	0	0	0	0	0	0	0	192	1	4691	4746
82	0.6	0.36	0.72	rbf	1	CCCP_online	56	0	2411	2348	0	0	0	0	0	0	0	0	0	0	0	0	133	1	4639	4858
							48	0	2423	2344	0	0	0	0	0	0	0	0	0	0	0	0	45	0	4644	4942
							8	0	2512	2296	0	0	0	0	0	0	0	0	0	0	0	0	72	0	4692	4866
83	1	0.6	1.2	rbf	1	CCCP_online	32	0	2435	2348	0	0	0	0	0	0	0	0	0	0	0	0	141	1	4639	4850
							45	0	2426	2344	0	0	0	0	0	0	0	0	0	0	0	0	105	1	4643	4882
							7	0	2513	2296	0	0	0	0	0	0	0	0	0	0	0	0	100	1	4691	4838
84	2	1.2	2.4	rbf	1	CCCP_online	22	0	2445	2348	0	0	0	0	0	0	0	0	0	0	0	0	197	1	4639	4794
							4	0	2467	2344	0	0	0	0	0	0	0	0	0	0	0	0	139	1	4643	4848
							7	0	2513	2296	0	0	0	0	0	0	0	0	0	0	0	0	33	0	4692	4905
85	0.2	0.02	0.04	rbf	2	CCCP_online	101	1	2366	2347	0	0	0	0	0	0	0	0	0	0	0	0	218	1	4639	4773
							118	1	2353	2343	0	0	0	0	0	0	0	0	0	0	0	0	225	1	4643	4762
							126	1	2394	2295	0	0	0	0	0	0	0	0	0	0	0	0	226	1	4691	4712
86	0.6	0.06	0.12	rbf	2	CCCP_online	119	1	2348	2347	0	0	0	0	0	0	0	0	0	0	0	0	248	1	4639	4743
							126	1	2345	2343	0	0	0	0	0	0	0	0	0	0	0	0	254	1	4643	4733
							133	1	2387	2295	0	0	0	0	0	0	0	0	0	0	0	0	263	1	4691	4675
87	1	0.1	0.2	rbf	2	CCCP_online	121	1	2346	2347	0	0	0	0	0	0	0	0	0	0	0	0	249	1	4639	4742
							127	1	2344	2343	0	0	0	0	0	0	0	0	0	0	0	0	255	1	4643	4732
							135	1	2385	2295	0	0	0	0	0	0	0	0	0	0	0	0	263	1	4691	4675
88	2	0.2	0.4	rbf	2	CCCP_online	131	1	2336	2347	0	0	0	0	0	0	0	0	0	0	0	0	248	1	4639	4743
							133	1	2338	2343	0	0	0	0	0	0	0	0	0	0	0	0	257	1	4643	4730
							137	1	2383	2295	0	0	0	0	0	0	0	0	0	0	0	0	278	1	4691	4660
89	0.2	0.06	0.12	rbf	2	CCCP_online	129	1	2338	2347	0	0	0	0	0	0	0	0	0	0	0	0	237	1	4639	4754
							138	1	2333	2343	0	0	0	0	0	0	0	0	0	0	0	0	243	1	4643	4744
							130	1	2390	2295	0	0	0	0	0	0	0	0	0	0	0	0	251	1	4691	4687
90	0.6	0.18	0.36	rbf	2	CCCP_online	128	1	2339	2347	0	0	0	0	0	0	0	0	0	0	0	0	242	1	4639	4749
							148	1	2323	2343	0	0	0	0	0	0	0	0	0	0	0	0	253	1	4643	4734
							124	1	2396	2295	0	0	0	0	0	0	0	0	0	0	0	0	261	1	4691	4677
91	1	0.3	0.6	rbf	2	CCCP_online	133	1	2334	2347	0	0	0	0	0	0	0	0	0	0	0	0	245	1	4639	4746
							156	1	2315	2343	0	0	0	0	0	0	0	0	0	0	0	0	253	1	4643	4734
							122	1	2398	2295	0	0	0	0	0	0	0	0	0	0	0	0	268	1	4691	4670
92	2	0.6	1.2	rbf	2	CCCP_online	141	1	2326	2347	0	0	0	0	0	0	0	0	0	0	0	0	240	1	4639	4751
							150	1	2321	2343	0	0	0	0	0	0	0	0	0	0	0	0	236	1	4643	4751
							108	1	2412	2295	0	0	0	0	0	0	0	0	0	0	0	0	298	1	4691	4640
93	0.2	0.12	0.24	rbf	2	CCCP_online	136	1	2331	2347	0	0	0	0	0	0	0	0	0	0	0	0	161	1	4639	4830
							138	1	2333	2343	0	0	0	0	0	0	0	0	0	0	0	0	158	1	4643	4829
							71	0	2449	2296	0	0	0	0	0	0	0	0	0	0	0	0	258	1	4691	4680
94	0.6	0.36	0.72	rbf	2	CCCP_online	131	1	2336	2347	0	0	0	0	0	0	0	0	0	0	0	0	138	1	4639	4853
							64	0	2407	2344	0	0	0	0	0	0	0	0	0	0	0	0	46	0	4644	4941
							28	0	2492	2296	0	0	0	0	0	0	0	0	0	0	0	0	229	1	4691	4709
95	1	0.6	1.2	rbf	2	CCCP_online	129	1	2338	2347	0	0	0	0	0	0	0	0	0	0	0	0	118	1	4639	4873
							54	0	2417	2344	0	0	0	0	0	0	0	0	0	0	0	0	46	0	4644	4941
							29	0	2491	2296	0	0	0	0	0	0	0	0	0	0	0	0	225	1	4691	4713
96	2	1.2	2.4	rbf	2	CCCP_online	131	1	2336	2347	0	0	0	0	0	0	0	0	0	0	0	0	134	1	4639	4857
							30	0	2441	2344	0	0	0	0	0	0	0	0	0	0	0	0	53	0	4644	4934
							27	0	2493	2296	0	0	0	0	0	0	0	0	0	0	0	0	191	1	4691	4747
97	0.2	0.02	0.04	rbf	4	CCCP_online	81	0	2386	2348	0	0	0	0	0	0	0	0	0	0	0	0	204	1	4639	4787
							110	1	2361	2343	0	0	0	0	0	0	0	0	0	0	0	0	205	1	4643	4782
							122	1	2398	2295	0	0	0	0	0	0	0	0	0	0	0	0	188	1	4691	4750
98	0.6	0.06	0.12	rbf	4	CCCP_online	122	1	2345	2347	0	0	0	0	0	0	0	0	0	0	0	0	248	1	4639	4743
							127	1	2344	2343	0	0	0	0	0	0	0	0	0	0	0	0	246	1	4643	4741
							134	1	2386	2295	0	0	0	0	0	0	0	0	0	0	0	0	241	1	4691	4697
99	1	0.1	0.2	rbf	4	CCCP_online	122	1	2345	2347	0	0	0	0	0	0	0	0	0	0	0	0	246	1	4639	4745
							126	1	2345	2343	0	0	0	0	0	0	0	0	0	0	0	0	253	1	4643	4734
							134	1	2386	2295	0	0	0	0	0	0	0	0	0	0	0	0	249	1	4691	4689
100	2	0.2	0.4	rbf	4	CCCP_online	123	1	2344	2347	0	0	0	0	0	0	0	0	0	0	0	0	244	1	4639	4747
							126	1	2345	2343	0	0	0	0	0	0	0	0	0	0	0	0	255	1	4643	4732
							134	1	2386	2295	0	0	0	0	0	0	0	0	0	0	0	0	258	1	4691	4680
101	0.2	0.06	0.12	rbf	4	CCCP_online	126	1	2341	2347	0	0	0	0	0	0	0	0	0	0	0	0	247	1	4639	4744
							133	1	2338	2343	0	0	0	0	0	0	0	0	0	0	0	0	245	1	4643	4742
							134	1	2386	2295	0	0	0	0	0	0	0	0	0	0	0	0	227	1	4691	4711
102	0.6	0.18	0.36	rbf	4	CCCP_online	131	1	2336	2347	0	0	0	0	0	0	0	0	0	0	0	0	243	1	4639	4748
							131	1	2340	2343	0	0	0	0	0	0	0	0	0	0	0	0	250	1	4643	4737
							134	1	2386	2295	0	0	0	0	0	0	0	0	0	0	0	0	246	1	4691	4692
103	1	0.3	0.6	rbf	4	CCCP_online	129	1	2338	2347	0	0	0	0	0	0	0	0	0	0	0	0	247	1	4639	4744
							137	1	2334	2343	0	0	0	0	0	0	0	0	0	0	0	0	254	1	4643	4733
							132	1	2388	2295	0	0	0	0	0	0	0	0	0	0	0	0	255	1	4691	4683
104	2	0.6	1.2	rbf	4	CCCP_online	125	1	2342	2347	0	0	0	0	0	0	0	0	0	0	0	0	254	1	4639	4737
							141	1	2330	2343	0	0	0	0	0	0	0	0	0	0	0	0	256	1	4643	4731
							135	1	2385	2295	0	0	0	0	0	0	0	0	0	0	0	0	259	1	4691	4679
105	0.2	0.12	0.24	rbf	4	CCCP_online	133	1	2334	2347	0	0	0	0	0	0	0	0	0	0	0	0	244	1	4639	4747
							136	1	2335	2343	0	0	0	0	0	0	0	0	0	0	0	0	240	1	4643	4747
							136	1	2384	2295	0	0	0	0	0	0	0	0	0	0	0	0	250	1	4691	4688
106	0.6	0.36	0.72	rbf	4	CCCP_online	134	1	2333	2347	0	0	0	0	0	0	0	0	0	0	0	0	238	1	4639	4753
							144	1	2327	2343	0	0	0	0	0	0	0	0	0	0	0	0	241	1	4643	4746
							129	1	2391	2295	0	0	0	0	0	0	0	0	0	0	0	0	268	1	4691	4670
107	1	0.6	1.2	rbf	4	CCCP_online	137	1	2330	2347	0	0	0	0	0	0	0	0	0	0	0	0	233	1	4639	4758
							132	1	2339	2343	0	0	0	0	0	0	0	0	0	0	0	0	241	1	4643	4746
							135	1	2385	2295	0	0	0	0	0	0	0	0	0	0	0	0	251	1	4691	4687
108	2	1.2	2.4	rbf	4	CCCP_online	136	1	2331	2347	0	0	0	0	0	0	0	0	0	0	0	0	232	1	4639	4759
							147	1	2324	2343	0	0	0	0	0	0	0	0	0	0	0	0	244	1	4643	4743
							129	1	2391	2295	0	0	0	0	0	0	0	0	0	0	0	0	261	1	4691	4677
109	2	1.2	2.4	rbf	2	CCCP_online	127	1	2340	2347	0	0	0	0	0	0	0	0	0	0	0	0	142	1	4639	4849
							124	1	2347	2343	0	0	0	0	0	0	0	0	0	0	0	0	28	0	4644	4959
							26	0	2494	2296	0	0	0	0	0	0	0	0	0	0	0	0	217	1	4691	4721
110	2	1.2	2.4	rbf	2.4	CCCP_online	137	1	2330	2347	0	0	0	0	0	0	0	0	0	0	0	0	180	1	4639	4811
							117	1	2354	2343	0	0	0	0	0	0	0	0	0	0	0	0	196	1	4643	4791
							79	0	2441	2296	0	0	0	0	0	0	0	0	0	0	0	0	255	1	4691	4683
111	2	1.2	2.4	rbf	2.8	CCCP_online	137	1	2330	2347	0	0	0	0	0	0	0	0	0	0	0	0	187	1	4639	4804
							119	1	2352	2343	0	0	0	0	0	0	0	0	0	0	0	0	213	1	4643	4774
							103	1	2417	2295	0	0	0	0	0	0	0	0	0	0	0	0	256	1	4691	4682
112	2	1.2	2.4	rbf	3.2	CCCP_online	136	1	2331	2347	0	0	0	0	0	0	0	0	0	0	0	0	209	1	4639	4782
							130	1	2341	2343	0	0	0	0	0	0	0	0	0	0	0	0	188	1	4643	4799
							128	1	2392	2295	0	0	0	0	0	0	0	0	0	0	0	0	258	1	4691	4680
113	2	1.2	2.4	rbf	3.6	CCCP_online	133	1	2334	2347	0	0	0	0	0	0	0	0	0	0	0	0	223	1	4639	4768
							133	1	2338	2343	0	0	0	0	0	0	0	0	0	0	0	0	218	1	4643	4769
							112	1	2408	2295	0	0	0	0	0	0	0	0	0	0	0	0	251	1	4691	4687
114	2	1.2	2.4	rbf	4	CCCP_online	124	1	2343	2347	0	0	0	0	0	0	0	0	0	0	0	0	243	1	4639	4748
							139	1	2332	2343	0	0	0	0	0	0	0	0	0	0	0	0	244	1	4643	4743
							132	1	2388	2295	0	0	0	0	0	0	0	0	0	0	0	0	235	1	4691	4703
115	2	1.2	2.4	rbf	4.4	CCCP_online	123	1	2344	2347	0	0	0	0	0	0	0	0	0	0	0	0	237	1	4639	4754
							139	1	2332	2343	0	0	0	0	0	0	0	0	0	0	0	0	228	1	4643	4759
							137	1	2383	2295	0	0	0	0	0	0	0	0	0	0	0	0	260	1	4691	4678
116	2	1.2	2.4	rbf	4.8	CCCP_online	126	1	2341	2347	0	0	0	0	0	0	0	0	0	0	0	0	244	1	4639	4747
							140	1	2331	2343	0	0	0	0	0	0	0	0	0	0	0	0	255	1	4643	4732
							134	1	2386	2295	0	0	0	0	0	0	0	0	0	0	0	0	257	1	4691	4681
117	2	1.2	2.4	rbf	5.2	CCCP_online	136	1	2331	2347	0	0	0	0	0	0	0	0	0	0	0	0	239	1	4639	4752
							145	1	2326	2343	0	0	0	0	0	0	0	0	0	0	0	0	238	1	4643	4749
							134	1	2386	2295	0	0	0	0	0	0	0	0	0	0	0	0	233	1	4691	4705
118	2	1.2	2.4	rbf	5.6	CCCP_online	126	1	2341	2347	0	0	0	0	0	0	0	0	0	0	0	0	248	1	4639	4743
							146	1	2325	2343	0	0	0	0	0	0	0	0	0	0	0	0	241	1	4643	4746
							131	1	2389	2295	0	0	0	0	0	0	0	0	0	0	0	0	267	1	4691	4671
119	2	1.2	2.4	rbf	6	CCCP_online	129	1	2338	2347	0	0	0	0	0	0	0	0	0	0	0	0	243	1	4639	4748
							148	1	2323	2343	0	0	0	0	0	0	0	0	0	0	0	0	246	1	4643	4741
							132	1	2388	2295	0	0	0	0	0	0	0	0	0	0	0	0	256	1	4691	4682

## Sheet: tal08
D:\data_psm\tal08_train_20180914T222409.mat	20180914T222409
Best parameter index:	16
id	cdecoy	ctarget	lambda	kernelType	r1	svm_theta_solver	TP	FP	FN	TN	TP_full	TP_half	TP_none	FP_full	FP_half	FP_none	TN_full	TN_half	TN_none	FN_full	FN_half	FN_none	TP_train	FP_train	TN_train	FN_train
1	0.25	0.025	0.05	rbf	1	CCCP_online	150	3	1521	1434	0	0	0	0	0	0	0	0	0	0	0	0	692	17	5853	5874
							171	4	1498	1435	0	0	0	0	0	0	0	0	0	0	0	0	665	17	5851	5903
							165	4	1460	1479	0	0	0	0	0	0	0	0	0	0	0	0	669	17	5807	5943
							148	3	1473	1484	0	0	0	0	0	0	0	0	0	0	0	0	689	17	5803	5927
							160	4	1491	1457	0	0	0	0	0	0	0	0	0	0	0	0	684	17	5829	5902
2	1	0.1	0.2	rbf	1	CCCP_online	167	4	1504	1433	0	0	0	0	0	0	0	0	0	0	0	0	946	24	5846	5620
							189	4	1480	1435	0	0	0	0	0	0	0	0	0	0	0	0	943	24	5844	5625
							178	4	1447	1479	0	0	0	0	0	0	0	0	0	0	0	0	983	25	5799	5629
							172	4	1449	1483	0	0	0	0	0	0	0	0	0	0	0	0	968	24	5796	5648
							169	4	1482	1457	0	0	0	0	0	0	0	0	0	0	0	0	963	24	5822	5623
3	4	0.4	0.8	rbf	1	CCCP_online	175	4	1496	1433	0	0	0	0	0	0	0	0	0	0	0	0	1058	27	5843	5508
							198	5	1471	1434	0	0	0	0	0	0	0	0	0	0	0	0	1007	25	5843	5561
							183	4	1442	1479	0	0	0	0	0	0	0	0	0	0	0	0	1142	29	5795	5470
							174	4	1447	1483	0	0	0	0	0	0	0	0	0	0	0	0	1159	29	5791	5457
							167	4	1484	1457	0	0	0	0	0	0	0	0	0	0	0	0	1118	28	5818	5468
4	16	1.6	3.2	rbf	1	CCCP_online	163	4	1508	1433	0	0	0	0	0	0	0	0	0	0	0	0	964	24	5846	5602
							191	4	1478	1435	0	0	0	0	0	0	0	0	0	0	0	0	1032	26	5842	5536
							177	4	1448	1479	0	0	0	0	0	0	0	0	0	0	0	0	926	23	5801	5686
							161	4	1460	1483	0	0	0	0	0	0	0	0	0	0	0	0	1077	27	5793	5539
							170	4	1481	1457	0	0	0	0	0	0	0	0	0	0	0	0	1000	25	5821	5586
5	0.25	0.075	0.15	rbf	1	CCCP_online	163	4	1508	1433	0	0	0	0	0	0	0	0	0	0	0	0	704	18	5852	5862
							180	4	1489	1435	0	0	0	0	0	0	0	0	0	0	0	0	692	17	5851	5876
							177	4	1448	1479	0	0	0	0	0	0	0	0	0	0	0	0	707	18	5806	5905
							157	4	1464	1483	0	0	0	0	0	0	0	0	0	0	0	0	711	18	5802	5905
							162	4	1489	1457	0	0	0	0	0	0	0	0	0	0	0	0	721	18	5828	5865
6	1	0.3	0.6	rbf	1	CCCP_online	170	4	1501	1433	0	0	0	0	0	0	0	0	0	0	0	0	874	22	5848	5692
							193	4	1476	1435	0	0	0	0	0	0	0	0	0	0	0	0	875	22	5846	5693
							183	4	1442	1479	0	0	0	0	0	0	0	0	0	0	0	0	869	22	5802	5743
							171	4	1450	1483	0	0	0	0	0	0	0	0	0	0	0	0	861	22	5798	5755
							165	4	1486	1457	0	0	0	0	0	0	0	0	0	0	0	0	992	25	5821	5594
7	4	1.2	2.4	rbf	1	CCCP_online	169	4	1502	1433	0	0	0	0	0	0	0	0	0	0	0	0	991	25	5845	5575
							195	5	1474	1434	0	0	0	0	0	0	0	0	0	0	0	0	914	23	5845	5654
							183	4	1442	1479	0	0	0	0	0	0	0	0	0	0	0	0	1011	27	5797	5601
							167	4	1454	1483	0	0	0	0	0	0	0	0	0	0	0	0	1001	25	5795	5615
							167	4	1484	1457	0	0	0	0	0	0	0	0	0	0	0	0	885	22	5824	5701
8	16	4.8	9.6	rbf	1	CCCP_online	161	4	1510	1433	0	0	0	0	0	0	0	0	0	0	0	0	951	24	5846	5615
							130	5	1539	1434	0	0	0	0	0	0	0	0	0	0	0	0	920	23	5845	5648
							61	1	1564	1482	0	0	0	0	0	0	0	0	0	0	0	0	894	23	5801	5718
							67	1	1554	1486	0	0	0	0	0	0	0	0	0	0	0	0	905	23	5797	5711
							163	4	1488	1457	0	0	0	0	0	0	0	0	0	0	0	0	830	21	5825	5756
9	0.25	0.15	0.3	rbf	1	CCCP_online	167	4	1504	1433	0	0	0	0	0	0	0	0	0	0	0	0	722	18	5852	5844
							176	4	1493	1435	0	0	0	0	0	0	0	0	0	0	0	0	685	17	5851	5883
							180	4	1445	1479	0	0	0	0	0	0	0	0	0	0	0	0	707	18	5806	5905
							165	4	1456	1483	0	0	0	0	0	0	0	0	0	0	0	0	721	18	5802	5895
							159	4	1492	1457	0	0	0	0	0	0	0	0	0	0	0	0	715	18	5828	5871
10	1	0.6	1.2	rbf	1	CCCP_online	173	4	1498	1433	0	0	0	0	0	0	0	0	0	0	0	0	773	19	5851	5793
							184	4	1485	1435	0	0	0	0	0	0	0	0	0	0	0	0	767	19	5849	5801
							167	4	1458	1479	0	0	0	0	0	0	0	0	0	0	0	0	814	21	5803	5798
							163	4	1458	1483	0	0	0	0	0	0	0	0	0	0	0	0	787	20	5800	5829
							167	4	1484	1457	0	0	0	0	0	0	0	0	0	0	0	0	803	20	5826	5783
11	4	2.4	4.8	rbf	1	CCCP_online	39	1	1632	1436	0	0	0	0	0	0	0	0	0	0	0	0	842	21	5849	5724
							159	4	1510	1435	0	0	0	0	0	0	0	0	0	0	0	0	900	24	5844	5668
							82	3	1543	1480	0	0	0	0	0	0	0	0	0	0	0	0	863	22	5802	5749
							78	4	1543	1483	0	0	0	0	0	0	0	0	0	0	0	0	854	22	5798	5762
							126	5	1525	1456	0	0	0	0	0	0	0	0	0	0	0	0	849	22	5824	5737
12	16	9.6	19.2	rbf	1	CCCP_online	83	2	1588	1435	0	0	0	0	0	0	0	0	0	0	0	0	952	24	5846	5614
							54	1	1615	1438	0	0	0	0	0	0	0	0	0	0	0	0	936	24	5844	5632
							67	2	1558	1481	0	0	0	0	0	0	0	0	0	0	0	0	955	24	5800	5657
							49	1	1572	1486	0	0	0	0	0	0	0	0	0	0	0	0	927	24	5796	5689
							84	2	1567	1459	0	0	0	0	0	0	0	0	0	0	0	0	980	25	5821	5606
13	0.25	0.025	0.05	rbf	4	CCCP_online	168	4	1503	1433	0	0	0	0	0	0	0	0	0	0	0	0	691	17	5853	5875
							171	4	1498	1435	0	0	0	0	0	0	0	0	0	0	0	0	663	17	5851	5905
							165	4	1460	1479	0	0	0	0	0	0	0	0	0	0	0	0	675	17	5807	5937
							165	4	1456	1483	0	0	0	0	0	0	0	0	0	0	0	0	695	17	5803	5921
							160	4	1491	1457	0	0	0	0	0	0	0	0	0	0	0	0	691	17	5829	5895
14	1	0.1	0.2	rbf	4	CCCP_online	169	4	1502	1433	0	0	0	0	0	0	0	0	0	0	0	0	709	18	5852	5857
							186	4	1483	1435	0	0	0	0	0	0	0	0	0	0	0	0	683	17	5851	5885
							176	4	1449	1479	0	0	0	0	0	0	0	0	0	0	0	0	687	17	5807	5925
							170	4	1451	1483	0	0	0	0	0	0	0	0	0	0	0	0	710	18	5802	5906
							160	4	1491	1457	0	0	0	0	0	0	0	0	0	0	0	0	718	18	5828	5868
15	4	0.4	0.8	rbf	4	CCCP_online	179	4	1492	1433	0	0	0	0	0	0	0	0	0	0	0	0	742	19	5851	5824
							202	5	1467	1434	0	0	0	0	0	0	0	0	0	0	0	0	714	18	5850	5854
							181	4	1444	1479	0	0	0	0	0	0	0	0	0	0	0	0	760	19	5805	5852
							173	4	1448	1483	0	0	0	0	0	0	0	0	0	0	0	0	723	18	5802	5893
							167	4	1484	1457	0	0	0	0	0	0	0	0	0	0	0	0	762	19	5827	5824
16	16	1.6	3.2	rbf	4	CCCP_online	179	4	1492	1433	0	0	0	0	0	0	0	0	0	0	0	0	749	19	5851	5817
							205	5	1464	1434	0	0	0	0	0	0	0	0	0	0	0	0	721	18	5850	5847
							186	4	1439	1479	0	0	0	0	0	0	0	0	0	0	0	0	743	19	5805	5869
							177	4	1444	1483	0	0	0	0	0	0	0	0	0	0	0	0	748	19	5801	5868
							172	4	1479	1457	0	0	0	0	0	0	0	0	0	0	0	0	758	19	5827	5828
17	0.25	0.075	0.15	rbf	4	CCCP_online	170	4	1501	1433	0	0	0	0	0	0	0	0	0	0	0	0	684	17	5853	5882
							186	4	1483	1435	0	0	0	0	0	0	0	0	0	0	0	0	658	16	5852	5910
							173	4	1452	1479	0	0	0	0	0	0	0	0	0	0	0	0	676	17	5807	5936
							161	4	1460	1483	0	0	0	0	0	0	0	0	0	0	0	0	688	17	5803	5928
							157	4	1494	1457	0	0	0	0	0	0	0	0	0	0	0	0	697	17	5829	5889
18	1	0.3	0.6	rbf	4	CCCP_online	170	4	1501	1433	0	0	0	0	0	0	0	0	0	0	0	0	710	18	5852	5856
							191	4	1478	1435	0	0	0	0	0	0	0	0	0	0	0	0	683	17	5851	5885
							184	4	1441	1479	0	0	0	0	0	0	0	0	0	0	0	0	707	18	5806	5905
							170	4	1451	1483	0	0	0	0	0	0	0	0	0	0	0	0	712	18	5802	5904
							161	4	1490	1457	0	0	0	0	0	0	0	0	0	0	0	0	714	18	5828	5872
19	4	1.2	2.4	rbf	4	CCCP_online	179	4	1492	1433	0	0	0	0	0	0	0	0	0	0	0	0	737	18	5852	5829
							198	5	1471	1434	0	0	0	0	0	0	0	0	0	0	0	0	714	18	5850	5854
							187	4	1438	1479	0	0	0	0	0	0	0	0	0	0	0	0	747	19	5805	5865
							170	4	1451	1483	0	0	0	0	0	0	0	0	0	0	0	0	711	18	5802	5905
							167	4	1484	1457	0	0	0	0	0	0	0	0	0	0	0	0	764	19	5827	5822
20	16	4.8	9.6	rbf	4	CCCP_online	179	4	1492	1433	0	0	0	0	0	0	0	0	0	0	0	0	773	19	5851	5793
							201	5	1468	1434	0	0	0	0	0	0	0	0	0	0	0	0	743	19	5849	5825
							187	4	1438	1479	0	0	0	0	0	0	0	0	0	0	0	0	764	19	5805	5848
							144	3	1477	1484	0	0	0	0	0	0	0	0	0	0	0	0	625	16	5804	5991
							151	3	1500	1458	0	0	0	0	0	0	0	0	0	0	0	0	619	15	5831	5967
21	0.25	0.15	0.3	rbf	4	CCCP_online	167	4	1504	1433	0	0	0	0	0	0	0	0	0	0	0	0	688	17	5853	5878
							183	4	1486	1435	0	0	0	0	0	0	0	0	0	0	0	0	657	16	5852	5911
							178	4	1447	1479	0	0	0	0	0	0	0	0	0	0	0	0	671	17	5807	5941
							165	4	1456	1483	0	0	0	0	0	0	0	0	0	0	0	0	692	17	5803	5924
							156	4	1495	1457	0	0	0	0	0	0	0	0	0	0	0	0	686	17	5829	5900
22	1	0.6	1.2	rbf	4	CCCP_online	168	4	1503	1433	0	0	0	0	0	0	0	0	0	0	0	0	709	18	5852	5857
							188	4	1481	1435	0	0	0	0	0	0	0	0	0	0	0	0	684	17	5851	5884
							182	4	1443	1479	0	0	0	0	0	0	0	0	0	0	0	0	690	17	5807	5922
							166	4	1455	1483	0	0	0	0	0	0	0	0	0	0	0	0	708	18	5802	5908
							160	4	1491	1457	0	0	0	0	0	0	0	0	0	0	0	0	716	18	5828	5870
23	4	2.4	4.8	rbf	4	CCCP_online	178	4	1493	1433	0	0	0	0	0	0	0	0	0	0	0	0	735	18	5852	5831
							199	5	1470	1434	0	0	0	0	0	0	0	0	0	0	0	0	712	18	5850	5856
							179	4	1446	1479	0	0	0	0	0	0	0	0	0	0	0	0	696	17	5807	5916
							164	4	1457	1483	0	0	0	0	0	0	0	0	0	0	0	0	707	18	5802	5909
							166	4	1485	1457	0	0	0	0	0	0	0	0	0	0	0	0	749	19	5827	5837
24	16	9.6	19.2	rbf	4	CCCP_online	176	4	1495	1433	0	0	0	0	0	0	0	0	0	0	0	0	764	19	5851	5802
							118	3	1551	1436	0	0	0	0	0	0	0	0	0	0	0	0	470	12	5856	6098
							160	4	1465	1479	0	0	0	0	0	0	0	0	0	0	0	0	561	14	5810	6051
							124	3	1497	1484	0	0	0	0	0	0	0	0	0	0	0	0	518	13	5807	6098
							106	2	1545	1459	0	0	0	0	0	0	0	0	0	0	0	0	418	10	5836	6168

## Sheet: tal08_large
D:\data_psm\tal08_large_train_20180915T010758.mat	20180915T010758
Best parameter index:	6
id	cdecoy	ctarget	lambda	kernelType	r1	svm_theta_solver	TP	FP	FN	TN	TP_full	TP_half	TP_none	FP_full	FP_half	FP_none	TN_full	TN_half	TN_none	FN_full	FN_half	FN_none	TP_train	FP_train	TN_train	FN_train
1	0.25	0.025	0.05	rbf	1	CCCP_online	992	25	1496	1487	0	0	0	0	0	0	0	0	0	0	0	0	3797	97	6129	5977
							940	24	1484	1552	0	0	0	0	0	0	0	0	0	0	0	0	3862	99	6063	5976
							907	23	1512	1558	0	0	0	0	0	0	0	0	0	0	0	0	3934	100	6057	5909
							933	23	1518	1526	0	0	0	0	0	0	0	0	0	0	0	0	3906	100	6089	5905
							929	23	1551	1497	0	0	0	0	0	0	0	0	0	0	0	0	3884	99	6119	5898
2	1	0.1	0.2	rbf	1	CCCP_online	1001	25	1487	1487	0	0	0	0	0	0	0	0	0	0	0	0	4152	106	6120	5622
							942	24	1482	1552	0	0	0	0	0	0	0	0	0	0	0	0	4230	108	6054	5608
							908	23	1511	1558	0	0	0	0	0	0	0	0	0	0	0	0	4288	109	6048	5555
							942	24	1509	1525	0	0	0	0	0	0	0	0	0	0	0	0	4257	109	6080	5554
							936	24	1544	1496	0	0	0	0	0	0	0	0	0	0	0	0	4270	109	6109	5512
3	4	0.4	0.8	rbf	1	CCCP_online	1004	25	1484	1487	0	0	0	0	0	0	0	0	0	0	0	0	4346	111	6115	5428
							939	24	1485	1552	0	0	0	0	0	0	0	0	0	0	0	0	4382	112	6050	5456
							905	23	1514	1558	0	0	0	0	0	0	0	0	0	0	0	0	4446	114	6043	5397
							927	23	1524	1526	0	0	0	0	0	0	0	0	0	0	0	0	4428	113	6076	5383
							942	24	1538	1496	0	0	0	0	0	0	0	0	0	0	0	0	4431	113	6105	5351
4	16	1.6	3.2	rbf	1	CCCP_online	1005	25	1483	1487	0	0	0	0	0	0	0	0	0	0	0	0	4200	107	6119	5574
							897	23	1527	1553	0	0	0	0	0	0	0	0	0	0	0	0	4257	109	6053	5581
							882	22	1537	1559	0	0	0	0	0	0	0	0	0	0	0	0	4233	108	6049	5610
							910	23	1541	1526	0	0	0	0	0	0	0	0	0	0	0	0	4244	108	6081	5567
							907	23	1573	1497	0	0	0	0	0	0	0	0	0	0	0	0	4387	112	6106	5395
5	0.25	0.075	0.15	rbf	1	CCCP_online	1003	25	1485	1487	0	0	0	0	0	0	0	0	0	0	0	0	3802	97	6129	5972
							947	24	1477	1552	0	0	0	0	0	0	0	0	0	0	0	0	3859	98	6064	5979
							918	23	1501	1558	0	0	0	0	0	0	0	0	0	0	0	0	3916	100	6057	5927
							946	24	1505	1525	0	0	0	0	0	0	0	0	0	0	0	0	3879	99	6090	5932
							945	24	1535	1496	0	0	0	0	0	0	0	0	0	0	0	0	3880	99	6119	5902
6	1	0.3	0.6	rbf	1	CCCP_online	1030	26	1458	1486	0	0	0	0	0	0	0	0	0	0	0	0	4137	106	6120	5637
							952	24	1472	1552	0	0	0	0	0	0	0	0	0	0	0	0	4176	107	6055	5662
							911	23	1508	1558	0	0	0	0	0	0	0	0	0	0	0	0	4295	110	6047	5548
							953	24	1498	1525	0	0	0	0	0	0	0	0	0	0	0	0	4238	108	6081	5573
							949	24	1531	1496	0	0	0	0	0	0	0	0	0	0	0	0	4154	106	6112	5628
7	4	1.2	2.4	rbf	1	CCCP_online	1020	26	1468	1486	0	0	0	0	0	0	0	0	0	0	0	0	4256	109	6117	5518
							945	24	1479	1552	0	0	0	0	0	0	0	0	0	0	0	0	4212	108	6054	5626
							914	23	1505	1558	0	0	0	0	0	0	0	0	0	0	0	0	4318	110	6047	5525
							942	24	1509	1525	0	0	0	0	0	0	0	0	0	0	0	0	4269	109	6080	5542
							931	23	1549	1497	0	0	0	0	0	0	0	0	0	0	0	0	4251	109	6109	5531
8	16	4.8	9.6	rbf	1	CCCP_online	984	25	1504	1487	0	0	0	0	0	0	0	0	0	0	0	0	3989	102	6124	5785
							898	24	1526	1552	0	0	0	0	0	0	0	0	0	0	0	0	4130	105	6057	5708
							887	22	1532	1559	0	0	0	0	0	0	0	0	0	0	0	0	4205	107	6050	5638
							895	24	1556	1525	0	0	0	0	0	0	0	0	0	0	0	0	4098	105	6084	5713
							876	22	1604	1498	0	0	0	0	0	0	0	0	0	0	0	0	4125	105	6113	5657
9	0.25	0.15	0.3	rbf	1	CCCP_online	1011	25	1477	1487	0	0	0	0	0	0	0	0	0	0	0	0	3845	98	6128	5929
							943	24	1481	1552	0	0	0	0	0	0	0	0	0	0	0	0	3892	99	6063	5946
							910	23	1509	1558	0	0	0	0	0	0	0	0	0	0	0	0	3944	101	6056	5899
							944	24	1507	1525	0	0	0	0	0	0	0	0	0	0	0	0	3891	99	6090	5920
							930	23	1550	1497	0	0	0	0	0	0	0	0	0	0	0	0	3926	100	6118	5856
10	1	0.6	1.2	rbf	1	CCCP_online	1001	25	1487	1487	0	0	0	0	0	0	0	0	0	0	0	0	3997	102	6124	5777
							927	23	1497	1553	0	0	0	0	0	0	0	0	0	0	0	0	3991	102	6060	5847
							887	22	1532	1559	0	0	0	0	0	0	0	0	0	0	0	0	4108	105	6052	5735
							948	24	1503	1525	0	0	0	0	0	0	0	0	0	0	0	0	4111	105	6084	5700
							920	23	1560	1497	0	0	0	0	0	0	0	0	0	0	0	0	4022	103	6115	5760
11	4	2.4	4.8	rbf	1	CCCP_online	977	25	1511	1487	0	0	0	0	0	0	0	0	0	0	0	0	4075	104	6122	5699
							97	3	2327	1573	0	0	0	0	0	0	0	0	0	0	0	0	4105	105	6057	5733
							850	21	1569	1560	0	0	0	0	0	0	0	0	0	0	0	0	4236	108	6049	5607
							905	23	1546	1526	0	0	0	0	0	0	0	0	0	0	0	0	4172	106	6083	5639
							907	23	1573	1497	0	0	0	0	0	0	0	0	0	0	0	0	4224	108	6110	5558
12	16	9.6	19.2	rbf	1	CCCP_online	273	8	2215	1504	0	0	0	0	0	0	0	0	0	0	0	0	4221	108	6118	5553
							243	8	2181	1568	0	0	0	0	0	0	0	0	0	0	0	0	4283	109	6053	5555
							166	4	2253	1577	0	0	0	0	0	0	0	0	0	0	0	0	4354	111	6046	5489
							377	11	2074	1538	0	0	0	0	0	0	0	0	0	0	0	0	4306	110	6079	5505
							429	11	2051	1509	0	0	0	0	0	0	0	0	0	0	0	0	4253	109	6109	5529
13	0.25	0.025	0.05	rbf	4	CCCP_online	1003	25	1485	1487	0	0	0	0	0	0	0	0	0	0	0	0	3745	96	6130	6029
							944	24	1480	1552	0	0	0	0	0	0	0	0	0	0	0	0	3803	97	6065	6035
							910	23	1509	1558	0	0	0	0	0	0	0	0	0	0	0	0	3836	98	6059	6007
							950	24	1501	1525	0	0	0	0	0	0	0	0	0	0	0	0	3802	97	6092	6009
							940	24	1540	1496	0	0	0	0	0	0	0	0	0	0	0	0	3810	97	6121	5972
14	1	0.1	0.2	rbf	4	CCCP_online	1007	25	1481	1487	0	0	0	0	0	0	0	0	0	0	0	0	3753	96	6130	6021
							944	24	1480	1552	0	0	0	0	0	0	0	0	0	0	0	0	3801	97	6065	6037
							910	23	1509	1558	0	0	0	0	0	0	0	0	0	0	0	0	3853	98	6059	5990
							955	24	1496	1525	0	0	0	0	0	0	0	0	0	0	0	0	3813	97	6092	5998
							938	24	1542	1496	0	0	0	0	0	0	0	0	0	0	0	0	3818	97	6121	5964
15	4	0.4	0.8	rbf	4	CCCP_online	1015	26	1473	1486	0	0	0	0	0	0	0	0	0	0	0	0	3757	96	6130	6017
							946	24	1478	1552	0	0	0	0	0	0	0	0	0	0	0	0	3812	97	6065	6026
							912	23	1507	1558	0	0	0	0	0	0	0	0	0	0	0	0	3865	99	6058	5978
							950	24	1501	1525	0	0	0	0	0	0	0	0	0	0	0	0	3820	97	6092	5991
							942	24	1538	1496	0	0	0	0	0	0	0	0	0	0	0	0	3825	98	6120	5957
16	16	1.6	3.2	rbf	4	CCCP_online	1016	26	1472	1486	0	0	0	0	0	0	0	0	0	0	0	0	3772	96	6130	6002
							957	24	1467	1552	0	0	0	0	0	0	0	0	0	0	0	0	3800	97	6065	6038
							915	23	1504	1558	0	0	0	0	0	0	0	0	0	0	0	0	3866	99	6058	5977
							948	24	1503	1525	0	0	0	0	0	0	0	0	0	0	0	0	3829	98	6091	5982
							947	24	1533	1496	0	0	0	0	0	0	0	0	0	0	0	0	3860	98	6120	5922
17	0.25	0.075	0.15	rbf	4	CCCP_online	999	25	1489	1487	0	0	0	0	0	0	0	0	0	0	0	0	3736	95	6131	6038
							947	24	1477	1552	0	0	0	0	0	0	0	0	0	0	0	0	3778	96	6066	6060
							900	23	1519	1558	0	0	0	0	0	0	0	0	0	0	0	0	3829	98	6059	6014
							946	24	1505	1525	0	0	0	0	0	0	0	0	0	0	0	0	3754	96	6093	6057
							924	23	1556	1497	0	0	0	0	0	0	0	0	0	0	0	0	3822	98	6120	5960
18	1	0.3	0.6	rbf	4	CCCP_online	1015	26	1473	1486	0	0	0	0	0	0	0	0	0	0	0	0	3763	96	6130	6011
							951	24	1473	1552	0	0	0	0	0	0	0	0	0	0	0	0	3824	98	6064	6014
							909	23	1510	1558	0	0	0	0	0	0	0	0	0	0	0	0	3874	99	6058	5969
							952	24	1499	1525	0	0	0	0	0	0	0	0	0	0	0	0	3827	98	6091	5984
							943	24	1537	1496	0	0	0	0	0	0	0	0	0	0	0	0	3856	98	6120	5926
19	4	1.2	2.4	rbf	4	CCCP_online	1023	26	1465	1486	0	0	0	0	0	0	0	0	0	0	0	0	3763	96	6130	6011
							950	24	1474	1552	0	0	0	0	0	0	0	0	0	0	0	0	3827	98	6064	6011
							915	23	1504	1558	0	0	0	0	0	0	0	0	0	0	0	0	3891	99	6058	5952
							951	24	1500	1525	0	0	0	0	0	0	0	0	0	0	0	0	3828	98	6091	5983
							948	24	1532	1496	0	0	0	0	0	0	0	0	0	0	0	0	3864	99	6119	5918
20	16	4.8	9.6	rbf	4	CCCP_online	1004	25	1484	1487	0	0	0	0	0	0	0	0	0	0	0	0	3747	96	6130	6027
							946	24	1478	1552	0	0	0	0	0	0	0	0	0	0	0	0	3794	97	6065	6044
							905	23	1514	1558	0	0	0	0	0	0	0	0	0	0	0	0	3840	98	6059	6003
							985	25	1466	1524	0	0	0	0	0	0	0	0	0	0	0	0	3980	102	6087	5831
							949	24	1531	1496	0	0	0	0	0	0	0	0	0	0	0	0	3896	99	6119	5886
21	0.25	0.15	0.3	rbf	4	CCCP_online	991	25	1497	1487	0	0	0	0	0	0	0	0	0	0	0	0	3696	94	6132	6078
							948	24	1476	1552	0	0	0	0	0	0	0	0	0	0	0	0	3734	95	6067	6104
							899	23	1520	1558	0	0	0	0	0	0	0	0	0	0	0	0	3807	97	6060	6036
							942	24	1509	1525	0	0	0	0	0	0	0	0	0	0	0	0	3749	96	6093	6062
							928	23	1552	1497	0	0	0	0	0	0	0	0	0	0	0	0	3816	97	6121	5966
22	1	0.6	1.2	rbf	4	CCCP_online	1007	25	1481	1487	0	0	0	0	0	0	0	0	0	0	0	0	3747	96	6130	6027
							953	24	1471	1552	0	0	0	0	0	0	0	0	0	0	0	0	3799	97	6065	6039
							905	23	1514	1558	0	0	0	0	0	0	0	0	0	0	0	0	3841	98	6059	6002
							943	24	1508	1525	0	0	0	0	0	0	0	0	0	0	0	0	3800	97	6092	6011
							938	24	1542	1496	0	0	0	0	0	0	0	0	0	0	0	0	3846	98	6120	5936
23	4	2.4	4.8	rbf	4	CCCP_online	997	25	1491	1487	0	0	0	0	0	0	0	0	0	0	0	0	3714	95	6131	6060
							958	24	1466	1552	0	0	0	0	0	0	0	0	0	0	0	0	3824	98	6064	6014
							907	23	1512	1558	0	0	0	0	0	0	0	0	0	0	0	0	3864	99	6058	5979
							946	24	1505	1525	0	0	0	0	0	0	0	0	0	0	0	0	3820	97	6092	5991
							942	24	1538	1496	0	0	0	0	0	0	0	0	0	0	0	0	3853	98	6120	5929
24	16	9.6	19.2	rbf	4	CCCP_online	991	25	1497	1487	0	0	0	0	0	0	0	0	0	0	0	0	3718	95	6131	6056
							250	6	2174	1570	0	0	0	0	0	0	0	0	0	0	0	0	1105	28	6134	8733
							902	23	1517	1558	0	0	0	0	0	0	0	0	0	0	0	0	3786	97	6060	6057
							956	24	1495	1525	0	0	0	0	0	0	0	0	0	0	0	0	3849	98	6091	5962
							923	23	1557	1497	0	0	0	0	0	0	0	0	0	0	0	0	3754	96	6122	6028

## Sheet: velos-mips
D:\data_psm\pbmc_velos_mips_train_20180915T172745.mat	20180915T172746
Best parameter index:	14
id	cdecoy	ctarget	lambda	kernelType	r1	svm_theta_solver	TP	FP	FN	TN	TP_full	TP_half	TP_none	FP_full	FP_half	FP_none	TN_full	TN_half	TN_none	FN_full	FN_half	FN_none	TP_train	FP_train	TN_train	FN_train
1	1	0.1	0.2	rbf	1	CCCP_online	1602	41	1131	1226	0	0	0	0	0	0	0	0	0	0	0	0	6558	168	4830	4444
							1595	40	1157	1208	0	0	0	0	0	0	0	0	0	0	0	0	6549	167	4850	4434
							1574	40	1181	1205	0	0	0	0	0	0	0	0	0	0	0	0	6545	167	4853	4435
							1546	39	1158	1257	0	0	0	0	0	0	0	0	0	0	0	0	6581	168	4801	4450
							1599	41	1192	1168	0	0	0	0	0	0	0	0	0	0	0	0	6563	168	4888	4381
2	4	0.4	0.8	rbf	1	CCCP_online	1587	40	1146	1227	0	0	0	0	0	0	0	0	0	0	0	0	6674	171	4827	4328
							1581	40	1171	1208	0	0	0	0	0	0	0	0	0	0	0	0	6614	169	4848	4369
							1579	40	1176	1205	0	0	0	0	0	0	0	0	0	0	0	0	6582	168	4852	4398
							1537	39	1167	1257	0	0	0	0	0	0	0	0	0	0	0	0	6690	171	4798	4341
							1603	41	1188	1168	0	0	0	0	0	0	0	0	0	0	0	0	6679	171	4885	4265
3	16	1.6	3.2	rbf	1	CCCP_online	1551	39	1182	1228	0	0	0	0	0	0	0	0	0	0	0	0	6682	171	4827	4320
							1573	40	1179	1208	0	0	0	0	0	0	0	0	0	0	0	0	6680	171	4846	4303
							1586	40	1169	1205	0	0	0	0	0	0	0	0	0	0	0	0	6673	171	4849	4307
							1528	39	1176	1257	0	0	0	0	0	0	0	0	0	0	0	0	6741	172	4797	4290
							1607	41	1184	1168	0	0	0	0	0	0	0	0	0	0	0	0	6723	172	4884	4221
4	1	0.3	0.6	rbf	1	CCCP_online	1614	41	1119	1226	0	0	0	0	0	0	0	0	0	0	0	0	6639	170	4828	4363
							1578	40	1174	1208	0	0	0	0	0	0	0	0	0	0	0	0	6647	170	4847	4336
							1605	41	1150	1204	0	0	0	0	0	0	0	0	0	0	0	0	6601	169	4851	4379
							1572	40	1132	1256	0	0	0	0	0	0	0	0	0	0	0	0	6699	171	4798	4332
							1613	41	1178	1168	0	0	0	0	0	0	0	0	0	0	0	0	6638	170	4886	4306
5	4	1.2	2.4	rbf	1	CCCP_online	1604	41	1129	1226	0	0	0	0	0	0	0	0	0	0	0	0	6692	171	4827	4310
							1585	40	1167	1208	0	0	0	0	0	0	0	0	0	0	0	0	6725	172	4845	4258
							1603	41	1152	1204	0	0	0	0	0	0	0	0	0	0	0	0	6719	172	4848	4261
							1563	40	1141	1256	0	0	0	0	0	0	0	0	0	0	0	0	6814	174	4795	4217
							1618	41	1173	1168	0	0	0	0	0	0	0	0	0	0	0	0	6652	170	4886	4292
6	16	4.8	9.6	rbf	1	CCCP_online	1594	40	1139	1227	0	0	0	0	0	0	0	0	0	0	0	0	6634	170	4828	4368
							1571	40	1181	1208	0	0	0	0	0	0	0	0	0	0	0	0	6791	174	4843	4192
							1609	41	1146	1204	0	0	0	0	0	0	0	0	0	0	0	0	6742	172	4848	4238
							1552	39	1152	1257	0	0	0	0	0	0	0	0	0	0	0	0	6731	172	4797	4300
							1601	41	1190	1168	0	0	0	0	0	0	0	0	0	0	0	0	6689	171	4885	4255
7	1	0.6	1.2	rbf	1	CCCP_online	1601	41	1132	1226	0	0	0	0	0	0	0	0	0	0	0	0	6517	167	4831	4485
							1592	41	1160	1207	0	0	0	0	0	0	0	0	0	0	0	0	6540	167	4850	4443
							1606	41	1149	1204	0	0	0	0	0	0	0	0	0	0	0	0	6494	166	4854	4486
							1566	40	1138	1256	0	0	0	0	0	0	0	0	0	0	0	0	6532	167	4802	4499
							1608	41	1183	1168	0	0	0	0	0	0	0	0	0	0	0	0	6482	166	4890	4462
8	4	2.4	4.8	rbf	1	CCCP_online	1575	40	1158	1227	0	0	0	0	0	0	0	0	0	0	0	0	6682	171	4827	4320
							1536	39	1216	1209	0	0	0	0	0	0	0	0	0	0	0	0	6659	170	4847	4324
							1612	41	1143	1204	0	0	0	0	0	0	0	0	0	0	0	0	6633	170	4850	4347
							1566	40	1138	1256	0	0	0	0	0	0	0	0	0	0	0	0	6709	172	4797	4322
							1602	41	1189	1168	0	0	0	0	0	0	0	0	0	0	0	0	6646	170	4886	4298
9	16	9.6	19.2	rbf	1	CCCP_online	1538	39	1195	1228	0	0	0	0	0	0	0	0	0	0	0	0	6742	172	4826	4260
							1518	38	1234	1210	0	0	0	0	0	0	0	0	0	0	0	0	6761	173	4844	4222
							1569	40	1186	1205	0	0	0	0	0	0	0	0	0	0	0	0	6727	172	4848	4253
							1548	39	1156	1257	0	0	0	0	0	0	0	0	0	0	0	0	6752	173	4796	4279
							1567	41	1224	1168	0	0	0	0	0	0	0	0	0	0	0	0	6733	172	4884	4211
10	1	0.1	0.2	rbf	4	CCCP_online	1609	41	1124	1226	0	0	0	0	0	0	0	0	0	0	0	0	6363	163	4835	4639
							1579	40	1173	1208	0	0	0	0	0	0	0	0	0	0	0	0	6392	163	4854	4591
							1598	40	1157	1205	0	0	0	0	0	0	0	0	0	0	0	0	6360	163	4857	4620
							1562	40	1142	1256	0	0	0	0	0	0	0	0	0	0	0	0	6399	164	4805	4632
							1619	41	1172	1168	0	0	0	0	0	0	0	0	0	0	0	0	6362	163	4893	4582
11	4	0.4	0.8	rbf	4	CCCP_online	1597	40	1136	1227	0	0	0	0	0	0	0	0	0	0	0	0	6342	162	4836	4660
							1577	40	1175	1208	0	0	0	0	0	0	0	0	0	0	0	0	6381	163	4854	4602
							1604	41	1151	1204	0	0	0	0	0	0	0	0	0	0	0	0	6369	163	4857	4611
							1552	39	1152	1257	0	0	0	0	0	0	0	0	0	0	0	0	6346	162	4807	4685
							1620	41	1171	1168	0	0	0	0	0	0	0	0	0	0	0	0	6345	162	4894	4599
12	16	1.6	3.2	rbf	4	CCCP_online	1577	40	1156	1227	0	0	0	0	0	0	0	0	0	0	0	0	6286	161	4837	4716
							1574	40	1178	1208	0	0	0	0	0	0	0	0	0	0	0	0	6382	163	4854	4601
							1604	41	1151	1204	0	0	0	0	0	0	0	0	0	0	0	0	6344	162	4858	4636
							1552	39	1152	1257	0	0	0	0	0	0	0	0	0	0	0	0	6343	162	4807	4688
							1610	41	1181	1168	0	0	0	0	0	0	0	0	0	0	0	0	6305	161	4895	4639
13	1	0.3	0.6	rbf	4	CCCP_online	1613	41	1120	1226	0	0	0	0	0	0	0	0	0	0	0	0	6416	164	4834	4586
							1596	40	1156	1208	0	0	0	0	0	0	0	0	0	0	0	0	6444	165	4852	4539
							1615	41	1140	1204	0	0	0	0	0	0	0	0	0	0	0	0	6414	164	4856	4566
							1567	40	1137	1256	0	0	0	0	0	0	0	0	0	0	0	0	6469	165	4804	4562
							1629	41	1162	1168	0	0	0	0	0	0	0	0	0	0	0	0	6397	164	4892	4547
14	4	1.2	2.4	rbf	4	CCCP_online	1614	41	1119	1226	0	0	0	0	0	0	0	0	0	0	0	0	6435	165	4833	4567
							1596	40	1156	1208	0	0	0	0	0	0	0	0	0	0	0	0	6447	165	4852	4536
							1616	41	1139	1204	0	0	0	0	0	0	0	0	0	0	0	0	6443	165	4855	4537
							1575	40	1129	1256	0	0	0	0	0	0	0	0	0	0	0	0	6489	166	4803	4542
							1635	41	1156	1168	0	0	0	0	0	0	0	0	0	0	0	0	6421	164	4892	4523
15	16	4.8	9.6	rbf	4	CCCP_online	1622	41	1111	1226	0	0	0	0	0	0	0	0	0	0	0	0	6471	165	4833	4531
							1597	40	1155	1208	0	0	0	0	0	0	0	0	0	0	0	0	6463	165	4852	4520
							185	4	2570	1241	0	0	0	0	0	0	0	0	0	0	0	0	643	16	5004	10337
							1569	40	1135	1256	0	0	0	0	0	0	0	0	0	0	0	0	6468	165	4804	4563
							1639	42	1152	1167	0	0	0	0	0	0	0	0	0	0	0	0	6457	165	4891	4487
16	1	0.6	1.2	rbf	4	CCCP_online	1615	41	1118	1226	0	0	0	0	0	0	0	0	0	0	0	0	6378	163	4835	4624
							1577	40	1175	1208	0	0	0	0	0	0	0	0	0	0	0	0	6408	164	4853	4575
							1612	41	1143	1204	0	0	0	0	0	0	0	0	0	0	0	0	6404	164	4856	4576
							1560	40	1144	1256	0	0	0	0	0	0	0	0	0	0	0	0	6451	165	4804	4580
							1621	41	1170	1168	0	0	0	0	0	0	0	0	0	0	0	0	6382	163	4893	4562
17	4	2.4	4.8	rbf	4	CCCP_online	1627	41	1106	1226	0	0	0	0	0	0	0	0	0	0	0	0	6413	164	4834	4589
							1593	40	1159	1208	0	0	0	0	0	0	0	0	0	0	0	0	6419	164	4853	4564
							1619	41	1136	1204	0	0	0	0	0	0	0	0	0	0	0	0	6389	163	4857	4591
							1554	39	1150	1257	0	0	0	0	0	0	0	0	0	0	0	0	6437	165	4804	4594
							1623	41	1168	1168	0	0	0	0	0	0	0	0	0	0	0	0	6410	164	4892	4534
18	16	9.6	19.2	rbf	4	CCCP_online	124	3	2609	1264	0	0	0	0	0	0	0	0	0	0	0	0	484	12	4986	10518
							1601	41	1151	1207	0	0	0	0	0	0	0	0	0	0	0	0	6495	166	4851	4488
							1608	41	1147	1204	0	0	0	0	0	0	0	0	0	0	0	0	6365	163	4857	4615
							337	8	2367	1288	0	0	0	0	0	0	0	0	0	0	0	0	1516	38	4931	9515
							121	3	2670	1206	0	0	0	0	0	0	0	0	0	0	0	0	496	12	5044	10448

## Sheet: velos-nomips
D:\data_psm\pbmc_velos_nomips_train_20180915T202559.mat	20180915T202600
Best parameter index:	5
id	cdecoy	ctarget	lambda	kernelType	r1	svm_theta_solver	TP	FP	FN	TN	TP_full	TP_half	TP_none	FP_full	FP_half	FP_none	TN_full	TN_half	TN_none	FN_full	FN_half	FN_none	TP_train	FP_train	TN_train	FN_train
1	1	0.1	0.2	rbf	1	CCCP_online	1585	40	1195	1180	0	0	0	0	0	0	0	0	0	0	0	0	6538	167	4863	4432
							1478	37	1220	1265	0	0	0	0	0	0	0	0	0	0	0	0	6631	170	4778	4421
							1566	40	1220	1174	0	0	0	0	0	0	0	0	0	0	0	0	6565	168	4868	4399
							1548	39	1181	1232	0	0	0	0	0	0	0	0	0	0	0	0	6562	168	4811	4459
							1582	40	1175	1203	0	0	0	0	0	0	0	0	0	0	0	0	6594	169	4838	4399
2	4	0.4	0.8	rbf	1	CCCP_online	1594	40	1186	1180	0	0	0	0	0	0	0	0	0	0	0	0	6728	172	4858	4242
							1482	38	1216	1264	0	0	0	0	0	0	0	0	0	0	0	0	6764	173	4775	4288
							1566	40	1220	1174	0	0	0	0	0	0	0	0	0	0	0	0	6705	171	4865	4259
							1561	40	1168	1231	0	0	0	0	0	0	0	0	0	0	0	0	6722	172	4807	4299
							1576	40	1181	1203	0	0	0	0	0	0	0	0	0	0	0	0	6735	172	4835	4258
3	16	1.6	3.2	rbf	1	CCCP_online	1568	40	1212	1180	0	0	0	0	0	0	0	0	0	0	0	0	6827	175	4855	4143
							1470	37	1228	1265	0	0	0	0	0	0	0	0	0	0	0	0	6819	174	4774	4233
							1538	39	1248	1175	0	0	0	0	0	0	0	0	0	0	0	0	6675	171	4865	4289
							1535	39	1194	1232	0	0	0	0	0	0	0	0	0	0	0	0	6740	172	4807	4281
							1552	39	1205	1204	0	0	0	0	0	0	0	0	0	0	0	0	6649	170	4837	4344
4	1	0.3	0.6	rbf	1	CCCP_online	1593	40	1187	1180	0	0	0	0	0	0	0	0	0	0	0	0	6423	164	4866	4547
							1523	39	1175	1263	0	0	0	0	0	0	0	0	0	0	0	0	6504	166	4782	4548
							1569	40	1217	1174	0	0	0	0	0	0	0	0	0	0	0	0	6442	165	4871	4522
							1547	39	1182	1232	0	0	0	0	0	0	0	0	0	0	0	0	6446	165	4814	4575
							1592	40	1165	1203	0	0	0	0	0	0	0	0	0	0	0	0	6429	164	4843	4564
5	4	1.2	2.4	rbf	1	CCCP_online	1592	40	1188	1180	0	0	0	0	0	0	0	0	0	0	0	0	6606	169	4861	4364
							1504	38	1194	1264	0	0	0	0	0	0	0	0	0	0	0	0	6752	173	4775	4300
							1582	40	1204	1174	0	0	0	0	0	0	0	0	0	0	0	0	6663	170	4866	4301
							1583	40	1146	1231	0	0	0	0	0	0	0	0	0	0	0	0	6691	171	4808	4330
							1580	40	1177	1203	0	0	0	0	0	0	0	0	0	0	0	0	6674	171	4836	4319
6	16	4.8	9.6	rbf	1	CCCP_online	1567	40	1213	1180	0	0	0	0	0	0	0	0	0	0	0	0	6679	171	4859	4291
							1455	37	1243	1265	0	0	0	0	0	0	0	0	0	0	0	0	6811	174	4774	4241
							1528	39	1258	1175	0	0	0	0	0	0	0	0	0	0	0	0	6602	169	4867	4362
							1504	38	1225	1233	0	0	0	0	0	0	0	0	0	0	0	0	6663	170	4809	4358
							1548	39	1209	1204	0	0	0	0	0	0	0	0	0	0	0	0	6765	173	4834	4228
7	1	0.6	1.2	rbf	1	CCCP_online	1574	40	1206	1180	0	0	0	0	0	0	0	0	0	0	0	0	6382	163	4867	4588
							1497	38	1201	1264	0	0	0	0	0	0	0	0	0	0	0	0	6425	164	4784	4627
							1565	40	1221	1174	0	0	0	0	0	0	0	0	0	0	0	0	6422	165	4871	4542
							1507	38	1222	1233	0	0	0	0	0	0	0	0	0	0	0	0	6416	164	4815	4605
							1572	40	1185	1203	0	0	0	0	0	0	0	0	0	0	0	0	6426	164	4843	4567
8	4	2.4	4.8	rbf	1	CCCP_online	1575	40	1205	1180	0	0	0	0	0	0	0	0	0	0	0	0	6580	168	4862	4390
							1458	37	1240	1265	0	0	0	0	0	0	0	0	0	0	0	0	6650	170	4778	4402
							1546	39	1240	1175	0	0	0	0	0	0	0	0	0	0	0	0	6591	169	4867	4373
							1521	39	1208	1232	0	0	0	0	0	0	0	0	0	0	0	0	6617	169	4810	4404
							1525	39	1232	1204	0	0	0	0	0	0	0	0	0	0	0	0	6520	167	4840	4473
9	16	9.6	19.2	rbf	1	CCCP_online	1508	38	1272	1182	0	0	0	0	0	0	0	0	0	0	0	0	6767	173	4857	4203
							1029	26	1669	1276	0	0	0	0	0	0	0	0	0	0	0	0	6870	176	4772	4182
							1431	38	1355	1176	0	0	0	0	0	0	0	0	0	0	0	0	6750	173	4863	4214
							1502	38	1227	1233	0	0	0	0	0	0	0	0	0	0	0	0	6836	175	4804	4185
							1231	31	1526	1212	0	0	0	0	0	0	0	0	0	0	0	0	6765	173	4834	4228
10	1	0.1	0.2	rbf	4	CCCP_online	1553	39	1227	1181	0	0	0	0	0	0	0	0	0	0	0	0	6147	157	4873	4823
							1500	38	1198	1264	0	0	0	0	0	0	0	0	0	0	0	0	6201	159	4789	4851
							1534	39	1252	1175	0	0	0	0	0	0	0	0	0	0	0	0	6178	158	4878	4786
							1519	38	1210	1233	0	0	0	0	0	0	0	0	0	0	0	0	6207	159	4820	4814
							1561	40	1196	1203	0	0	0	0	0	0	0	0	0	0	0	0	6097	156	4851	4896
11	4	0.4	0.8	rbf	4	CCCP_online	1566	40	1214	1180	0	0	0	0	0	0	0	0	0	0	0	0	6145	157	4873	4825
							1513	38	1185	1264	0	0	0	0	0	0	0	0	0	0	0	0	6219	159	4789	4833
							1564	40	1222	1174	0	0	0	0	0	0	0	0	0	0	0	0	6186	158	4878	4778
							1522	39	1207	1232	0	0	0	0	0	0	0	0	0	0	0	0	6234	159	4820	4787
							1568	40	1189	1203	0	0	0	0	0	0	0	0	0	0	0	0	6206	159	4848	4787
12	16	1.6	3.2	rbf	4	CCCP_online	1598	40	1182	1180	0	0	0	0	0	0	0	0	0	0	0	0	6211	159	4871	4759
							1521	39	1177	1263	0	0	0	0	0	0	0	0	0	0	0	0	6243	160	4788	4809
							1571	40	1215	1174	0	0	0	0	0	0	0	0	0	0	0	0	6176	158	4878	4788
							1533	39	1196	1232	0	0	0	0	0	0	0	0	0	0	0	0	6259	160	4819	4762
							1573	40	1184	1203	0	0	0	0	0	0	0	0	0	0	0	0	6215	159	4848	4778
13	1	0.3	0.6	rbf	4	CCCP_online	1569	40	1211	1180	0	0	0	0	0	0	0	0	0	0	0	0	6203	159	4871	4767
							1513	38	1185	1264	0	0	0	0	0	0	0	0	0	0	0	0	6206	159	4789	4846
							1542	39	1244	1175	0	0	0	0	0	0	0	0	0	0	0	0	6228	159	4877	4736
							1539	39	1190	1232	0	0	0	0	0	0	0	0	0	0	0	0	6226	159	4820	4795
							1571	40	1186	1203	0	0	0	0	0	0	0	0	0	0	0	0	6180	158	4849	4813
14	4	1.2	2.4	rbf	4	CCCP_online	1588	40	1192	1180	0	0	0	0	0	0	0	0	0	0	0	0	6255	160	4870	4715
							1546	39	1152	1263	0	0	0	0	0	0	0	0	0	0	0	0	6361	163	4785	4691
							1569	40	1217	1174	0	0	0	0	0	0	0	0	0	0	0	0	6275	160	4876	4689
							1541	39	1188	1232	0	0	0	0	0	0	0	0	0	0	0	0	6335	162	4817	4686
							1589	40	1168	1203	0	0	0	0	0	0	0	0	0	0	0	0	6255	160	4847	4738
15	16	4.8	9.6	rbf	4	CCCP_online	1591	40	1189	1180	0	0	0	0	0	0	0	0	0	0	0	0	6287	161	4869	4683
							285	7	2413	1295	0	0	0	0	0	0	0	0	0	0	0	0	1089	27	4921	9963
							1457	37	1329	1177	0	0	0	0	0	0	0	0	0	0	0	0	5842	149	4887	5122
							1556	39	1173	1232	0	0	0	0	0	0	0	0	0	0	0	0	6409	164	4815	4612
							293	7	2464	1236	0	0	0	0	0	0	0	0	0	0	0	0	1196	30	4977	9797
16	1	0.6	1.2	rbf	4	CCCP_online	1579	40	1201	1180	0	0	0	0	0	0	0	0	0	0	0	0	6205	159	4871	4765
							1527	39	1171	1263	0	0	0	0	0	0	0	0	0	0	0	0	6230	159	4789	4822
							1542	39	1244	1175	0	0	0	0	0	0	0	0	0	0	0	0	6217	159	4877	4747
							1513	38	1216	1233	0	0	0	0	0	0	0	0	0	0	0	0	6244	160	4819	4777
							1584	40	1173	1203	0	0	0	0	0	0	0	0	0	0	0	0	6175	158	4849	4818
17	4	2.4	4.8	rbf	4	CCCP_online	1580	40	1200	1180	0	0	0	0	0	0	0	0	0	0	0	0	6234	159	4871	4736
							1540	39	1158	1263	0	0	0	0	0	0	0	0	0	0	0	0	6335	162	4786	4717
							1563	40	1223	1174	0	0	0	0	0	0	0	0	0	0	0	0	6262	160	4876	4702
							1509	38	1220	1233	0	0	0	0	0	0	0	0	0	0	0	0	6261	160	4819	4760
							1604	41	1153	1202	0	0	0	0	0	0	0	0	0	0	0	0	6265	160	4847	4728
18	16	9.6	19.2	rbf	4	CCCP_online	1569	40	1211	1180	0	0	0	0	0	0	0	0	0	0	0	0	6175	158	4872	4795
							123	3	2575	1299	0	0	0	0	0	0	0	0	0	0	0	0	484	12	4936	10568
							135	3	2651	1211	0	0	0	0	0	0	0	0	0	0	0	0	410	10	5026	10554
							123	3	2606	1268	0	0	0	0	0	0	0	0	0	0	0	0	525	13	4966	10496
							85	4	2672	1239	0	0	0	0	0	0	0	0	0	0	0	0	289	14	4993	10704
